# Supplementary material for: π–π Noncovalent Interaction Involving 1,2,4- and 1,3,4-Oxadiazole Systems: The Combined Experimental, Theoretical, and Database Study
Source: Molecules. 2021 Sep 18;26(18):5672. doi: 10.3390/molecules26185672 (PMC8466036; doi:10.3390/molecules26185672)
Supplement: Supplementary file 1 [file molecules-26-05672-s001.zip]

Archive with 4 entries (4 files):
- 1-3a,b.cif
- 1-3a,b_checkcif.pdf
- Supplementary File S2.zip
- Supporting Information.pdf
