# Supplementary material for: π–π Noncovalent Interaction Involving 1,2,4- and 1,3,4-Oxadiazole Systems: The Combined Experimental, Theoretical, and Database Study
Source: Molecules. 2021 Sep 18;26(18):5672. doi: 10.3390/molecules26185672 (PMC8466036; doi:10.3390/molecules26185672)
Supplement: Supplementary file 1 [file molecules-26-05672-s001.zip › 1-3a,b.cif]

data_1a
_audit_creation_date               2021-07-07
_audit_creation_method
;
Olex2 1.3
(compiled 2020.11.12 svn.r5f609507 for OlexSys, GUI svn.r6272)
;
_shelx_SHELXL_version_number       '2018/3'
_audit_contact_author_address      ?
_audit_contact_author_email        ?
_audit_contact_author_name         ''
_audit_contact_author_phone        ?
_publ_contact_author_id_orcid      ?
_publ_section_references
;
Dolomanov, O.V., Bourhis, L.J., Gildea, R.J, Howard, J.A.K. & Puschmann, H.
 (2009), J. Appl. Cryst. 42, 339-341.

Sheldrick, G.M. (2015). Acta Cryst. C71, 3-8.
;
_chemical_name_common              ?
_chemical_name_systematic          ?
_chemical_formula_moiety           'C11 H13 N5 O2'
_chemical_formula_sum              'C11 H13 N5 O2'
_chemical_formula_weight           247.26
_chemical_melting_point            ?
_chemical_oxdiff_formula           'C12 H14 N4 O2'
loop_
  _atom_type_symbol
  _atom_type_description
  _atom_type_scat_dispersion_real
  _atom_type_scat_dispersion_imag
  _atom_type_scat_source
 'C' 'C' 0.0033 0.0016 'International Tables Vol C Tables 4.2.6.8 and 6.1.1.4'
 'H' 'H' 0.0000 0.0000 'International Tables Vol C Tables 4.2.6.8 and 6.1.1.4'
 'N' 'N' 0.0061 0.0033 'International Tables Vol C Tables 4.2.6.8 and 6.1.1.4'
 'O' 'O' 0.0106 0.0060 'International Tables Vol C Tables 4.2.6.8 and 6.1.1.4'

_shelx_space_group_comment
;
The symmetry employed for this shelxl refinement is uniquely defined
by the following loop, which should always be used as a source of
symmetry information in preference to the above space-group names.
They are only intended as comments.
;
_space_group_crystal_system        'monoclinic'
_space_group_IT_number             15
_space_group_name_H-M_alt          'C 1 2/c 1'
_space_group_name_Hall             '-C 2yc'
loop_
  _space_group_symop_operation_xyz
 'x, y, z'
 '-x, y, -z+1/2'
 'x+1/2, y+1/2, z'
 '-x+1/2, y+1/2, -z+1/2'
 '-x, -y, -z'
 'x, -y, z-1/2'
 '-x+1/2, -y+1/2, -z'
 'x+1/2, -y+1/2, z-1/2'

_cell_length_a                     20.4216(11)
_cell_length_b                     4.8213(2)
_cell_length_c                     25.8398(15)
_cell_angle_alpha                  90
_cell_angle_beta                   111.743(7)
_cell_angle_gamma                  90
_cell_volume                       2363.1(2)
_cell_formula_units_Z              8
_cell_measurement_reflns_used      4499
_cell_measurement_temperature      100(2)
_cell_measurement_theta_max        31.0190
_cell_measurement_theta_min        2.6880
_shelx_estimated_absorpt_T_max     0.990
_shelx_estimated_absorpt_T_min     0.980
_exptl_absorpt_coefficient_mu      0.101
_exptl_absorpt_correction_T_max    1.00000
_exptl_absorpt_correction_T_min    0.85701
_exptl_absorpt_correction_type     multi-scan
_exptl_absorpt_process_details
;
CrysAlisPro, Agilent Technologies,
Version 1.171.36.32 (release 02-08-2013 CrysAlis171 .NET)
(compiled Aug  2 2013,16:46:58)
Empirical absorption correction using spherical harmonics,
 implemented in SCALE3 ABSPACK scaling algorithm.
;
_exptl_absorpt_special_details     ?
_exptl_crystal_colour              'clear yellow'
_exptl_crystal_colour_lustre       clear
_exptl_crystal_colour_modifier     .
_exptl_crystal_colour_primary      yellow
_exptl_crystal_density_diffrn      1.390
_exptl_crystal_density_meas        ?
_exptl_crystal_density_method      ?
_exptl_crystal_description         block
_exptl_crystal_F_000               1040
_exptl_crystal_size_max            0.2
_exptl_crystal_size_mid            0.18
_exptl_crystal_size_min            0.1
_exptl_transmission_factor_max     ?
_exptl_transmission_factor_min     ?
_diffrn_reflns_av_R_equivalents    0.0244
_diffrn_reflns_av_unetI/netI       0.0227
_diffrn_reflns_Laue_measured_fraction_full  0.995
_diffrn_reflns_Laue_measured_fraction_max  0.996
_diffrn_reflns_limit_h_max         26
_diffrn_reflns_limit_h_min         -25
_diffrn_reflns_limit_k_max         6
_diffrn_reflns_limit_k_min         -6
_diffrn_reflns_limit_l_max         30
_diffrn_reflns_limit_l_min         -33
_diffrn_reflns_number              10355
_diffrn_reflns_point_group_measured_fraction_full  0.995
_diffrn_reflns_point_group_measured_fraction_max  0.996
_diffrn_reflns_theta_full          25.242
_diffrn_reflns_theta_max           26.999
_diffrn_reflns_theta_min           2.585
_diffrn_ambient_temperature        100(2)
_diffrn_detector_area_resol_mean   8.1048
_diffrn_measured_fraction_theta_full  0.995
_diffrn_measured_fraction_theta_max  0.996
_diffrn_measurement_details
;
#__ type_ start__ end____ width___ exp.time_
  1 omega   -5.00   21.00   1.0000    2.7500
omega____ theta____ kappa____ phi______ frames
    -      -23.3621   77.0000   60.0000 26

#__ type_ start__ end____ width___ exp.time_
  2 omega  -76.00  -44.00   1.0000    2.7500
omega____ theta____ kappa____ phi______ frames
    -      -23.3621 -178.0000 -120.0000 32

#__ type_ start__ end____ width___ exp.time_
  3 omega  -45.00   37.00   1.0000    2.7500
omega____ theta____ kappa____ phi______ frames
    -       24.6121  -38.0000  120.0000 82

#__ type_ start__ end____ width___ exp.time_
  4 omega  -45.00   69.00   1.0000    2.7500
omega____ theta____ kappa____ phi______ frames
    -       24.6121  -19.0000 -180.0000 114

#__ type_ start__ end____ width___ exp.time_
  5 omega  -99.00  -72.00   1.0000    2.7500
omega____ theta____ kappa____ phi______ frames
    -      -23.3621 -178.0000 -120.0000 27

#__ type_ start__ end____ width___ exp.time_
  6 omega   28.00   63.00   1.0000    2.7500
omega____ theta____ kappa____ phi______ frames
    -       24.6121   57.0000  150.0000 35

#__ type_ start__ end____ width___ exp.time_
  7 omega  -17.00   92.00   1.0000    2.7500
omega____ theta____ kappa____ phi______ frames
    -       24.6121   19.0000 -120.0000 109

#__ type_ start__ end____ width___ exp.time_
  8 omega   27.00   64.00   1.0000    2.7500
omega____ theta____ kappa____ phi______ frames
    -       24.6121  -99.0000 -150.0000 37
;
_diffrn_measurement_device_type    'Xcalibur, Eos'
_diffrn_measurement_method         '\w scans'
_diffrn_orient_matrix_UB_11        0.0306685000
_diffrn_orient_matrix_UB_12        0.0791157000
_diffrn_orient_matrix_UB_13        0.0036073000
_diffrn_orient_matrix_UB_21        0.0149079000
_diffrn_orient_matrix_UB_22        -0.0429823000
_diffrn_orient_matrix_UB_23        0.0282233000
_diffrn_orient_matrix_UB_31        0.0153490000
_diffrn_orient_matrix_UB_32        -0.1163210000
_diffrn_orient_matrix_UB_33        -0.0079808000
_diffrn_radiation_monochromator    graphite
_diffrn_radiation_type             'Mo K\a'
_diffrn_radiation_wavelength       0.71073
_diffrn_source                     'Enhance (Mo) X-ray Source'
_reflns_Friedel_coverage           0.000
_reflns_Friedel_fraction_full      .
_reflns_Friedel_fraction_max       .
_reflns_number_gt                  2343
_reflns_number_total               2566
_reflns_odcompleteness_completeness  99.69
_reflns_odcompleteness_iscentric   1
_reflns_odcompleteness_theta       28.98
_reflns_special_details
;
 Reflections were merged by SHELXL according to the crystal
 class for the calculation of statistics and refinement.
 
 _reflns_Friedel_fraction is defined as the number of unique
 Friedel pairs measured divided by the number that would be
 possible theoretically, ignoring centric projections and
 systematic absences. Completness statistics refer to single and
 composite reflections containing twin component 1 only.
;
_reflns_threshold_expression       'I > 2\s(I)'
_computing_cell_refinement
;
CrysAlisPro, Agilent Technologies,
Version 1.171.36.32 (release 02-08-2013 CrysAlis171 .NET)
(compiled Aug  2 2013,16:46:58)
;
_computing_data_collection
;
CrysAlisPro, Agilent Technologies,
Version 1.171.36.32 (release 02-08-2013 CrysAlis171 .NET)
(compiled Aug  2 2013,16:46:58)
;
_computing_data_reduction
;
CrysAlisPro, Agilent Technologies,
Version 1.171.36.32 (release 02-08-2013 CrysAlis171 .NET)
(compiled Aug  2 2013,16:46:58)
;
_computing_molecular_graphics      'Olex2 1.3 (Dolomanov et al., 2009)'
_computing_publication_material    'Olex2 1.3 (Dolomanov et al., 2009)'
_computing_structure_refinement    'SHELXL 2018/3 (Sheldrick, 2015)'
_computing_structure_solution      'SHELXT 2018/2 (Sheldrick, 2018)'
_refine_diff_density_max           0.266
_refine_diff_density_min           -0.262
_refine_diff_density_rms           0.045
_refine_ls_extinction_coef         .
_refine_ls_extinction_method       none
_refine_ls_goodness_of_fit_ref     1.060
_refine_ls_hydrogen_treatment      mixed
_refine_ls_matrix_type             full
_refine_ls_number_parameters       171
_refine_ls_number_reflns           2566
_refine_ls_number_restraints       1
_refine_ls_R_factor_all            0.0464
_refine_ls_R_factor_gt             0.0423
_refine_ls_restrained_S_all        1.060
_refine_ls_shift/su_max            0.000
_refine_ls_shift/su_mean           0.000
_refine_ls_structure_factor_coef   Fsqd
_refine_ls_weighting_details      
 'w=1/[\s^2^(Fo^2^)+(0.0451P)^2^+2.8922P] where P=(Fo^2^+2Fc^2^)/3'
_refine_ls_weighting_scheme        calc
_refine_ls_wR_factor_gt            0.1023
_refine_ls_wR_factor_ref           0.1049
_refine_special_details
;
 Refined as a 2-component twin.
;
_olex2_refinement_description
;
1. Twinned data refinement
 Scales: 0.9982(4)
 0.0018(4)
2. Fixed Uiso
 At 1.2 times of:
  All C(H) groups
 At 1.5 times of:
  All C(H,H,H) groups
3. Restrained distances
 H4-N4
 0.86 with sigma of 0.02
4.a Aromatic/amide H refined with riding coordinates:
 C5(H5), C4(H4A), C7(H7)
4.b Idealised Me refined as rotating group:
 C11(H11A,H11B,H11C), C9(H9A,H9B,H9C), C10(H10A,H10B,H10C)
;
_atom_sites_solution_hydrogens     mixed
_atom_sites_solution_primary       ?
_atom_sites_solution_secondary     ?
loop_
  _atom_site_label
  _atom_site_type_symbol
  _atom_site_fract_x
  _atom_site_fract_y
  _atom_site_fract_z
  _atom_site_U_iso_or_equiv
  _atom_site_adp_type
  _atom_site_occupancy
  _atom_site_site_symmetry_order
  _atom_site_calc_flag
  _atom_site_refinement_flags_posn
  _atom_site_refinement_flags_adp
  _atom_site_refinement_flags_occupancy
  _atom_site_disorder_assembly
  _atom_site_disorder_group
 O1 O 0.68160(5) -0.1140(2) 0.60099(4) 0.0253(3) Uani 1 1 d . . . . .
 O2 O 0.40779(5) 0.6779(2) 0.57788(4) 0.0262(3) Uani 1 1 d . . . . .
 N3 N 0.57606(6) 0.7824(2) 0.73137(5) 0.0167(3) Uani 1 1 d . . . . .
 N4 N 0.46572(6) 0.8483(3) 0.66604(5) 0.0184(3) Uani 1 1 d D . . . .
 N2 N 0.58264(6) 0.1225(3) 0.57864(5) 0.0188(3) Uani 1 1 d . . . . .
 N5 N 0.35109(6) 0.9763(3) 0.61491(5) 0.0241(3) Uani 1 1 d . . . . .
 N1 N 0.69007(6) 0.0647(3) 0.64656(5) 0.0256(3) Uani 1 1 d . . . . .
 C6 C 0.53077(7) 0.7157(3) 0.68028(6) 0.0158(3) Uani 1 1 d . . . . .
 C5 C 0.63988(7) 0.6621(3) 0.74912(6) 0.0175(3) Uani 1 1 d . . . . .
 H5 H 0.672287 0.709402 0.785213 0.021 Uiso 1 1 calc R U . . .
 C3 C 0.61340(7) 0.4050(3) 0.66563(6) 0.0160(3) Uani 1 1 d . . . . .
 C4 C 0.66156(7) 0.4743(3) 0.71846(6) 0.0179(3) Uani 1 1 d . . . . .
 H4A H 0.707431 0.395309 0.732736 0.021 Uiso 1 1 calc R U . . .
 C8 C 0.40816(7) 0.8255(3) 0.61656(6) 0.0179(3) Uani 1 1 d . . . . .
 C7 C 0.54726(7) 0.5276(3) 0.64561(6) 0.0166(3) Uani 1 1 d . . . . .
 H7 H 0.514146 0.485283 0.609487 0.020 Uiso 1 1 calc R U . . .
 C1 C 0.61646(7) -0.0655(3) 0.56291(6) 0.0182(3) Uani 1 1 d . . . . .
 C2 C 0.63001(7) 0.1970(3) 0.63053(6) 0.0164(3) Uani 1 1 d . . . . .
 C11 C 0.59336(8) -0.2310(3) 0.51097(6) 0.0245(3) Uani 1 1 d . . . . .
 H11A H 0.631715 -0.240878 0.496859 0.037 Uiso 1 1 calc R U . . .
 H11B H 0.552139 -0.142896 0.482997 0.037 Uiso 1 1 calc R U . . .
 H11C H 0.580917 -0.418680 0.518654 0.037 Uiso 1 1 calc R U . . .
 C9 C 0.35263(8) 1.2024(3) 0.65268(6) 0.0250(3) Uani 1 1 d . . . . .
 H9A H 0.331682 1.140272 0.679218 0.037 Uiso 1 1 calc R U . . .
 H9B H 0.325681 1.359948 0.631242 0.037 Uiso 1 1 calc R U . . .
 H9C H 0.401546 1.259363 0.672995 0.037 Uiso 1 1 calc R U . . .
 C10 C 0.28582(8) 0.9434(4) 0.56702(7) 0.0307(4) Uani 1 1 d . . . . .
 H10A H 0.278667 1.105041 0.542540 0.046 Uiso 1 1 calc R U . . .
 H10B H 0.246292 0.927487 0.579681 0.046 Uiso 1 1 calc R U . . .
 H10C H 0.288489 0.775422 0.546525 0.046 Uiso 1 1 calc R U . . .
 H4 H 0.4592(9) 0.914(4) 0.6945(7) 0.028(5) Uiso 1 1 d D . . . .

loop_
  _atom_site_aniso_label
  _atom_site_aniso_U_11
  _atom_site_aniso_U_22
  _atom_site_aniso_U_33
  _atom_site_aniso_U_23
  _atom_site_aniso_U_13
  _atom_site_aniso_U_12
 O1 0.0177(5) 0.0302(6) 0.0246(6) -0.0077(5) 0.0040(4) 0.0080(4)
 O2 0.0231(5) 0.0356(6) 0.0162(5) -0.0056(5) 0.0031(4) 0.0113(5)
 N3 0.0163(5) 0.0183(6) 0.0153(6) 0.0004(4) 0.0056(4) 0.0000(5)
 N4 0.0166(6) 0.0229(6) 0.0143(6) -0.0033(5) 0.0041(5) 0.0061(5)
 N2 0.0174(6) 0.0213(6) 0.0169(6) 0.0000(5) 0.0053(5) 0.0038(5)
 N5 0.0193(6) 0.0287(7) 0.0188(6) -0.0068(5) 0.0008(5) 0.0099(5)
 N1 0.0197(6) 0.0304(7) 0.0233(7) -0.0085(5) 0.0041(5) 0.0071(6)
 C6 0.0141(6) 0.0172(6) 0.0158(6) 0.0034(5) 0.0052(5) 0.0011(5)
 C5 0.0151(6) 0.0208(7) 0.0146(6) 0.0013(5) 0.0029(5) -0.0018(5)
 C3 0.0159(6) 0.0157(6) 0.0181(7) 0.0024(5) 0.0082(5) 0.0004(5)
 C4 0.0131(6) 0.0199(7) 0.0195(7) 0.0041(5) 0.0048(5) 0.0017(5)
 C8 0.0171(6) 0.0197(7) 0.0154(6) 0.0009(5) 0.0045(5) 0.0040(5)
 C7 0.0156(6) 0.0188(7) 0.0148(6) 0.0007(5) 0.0050(5) 0.0010(5)
 C1 0.0155(6) 0.0201(7) 0.0193(7) 0.0033(5) 0.0067(5) 0.0036(6)
 C2 0.0135(6) 0.0180(7) 0.0180(7) 0.0019(5) 0.0064(5) 0.0013(5)
 C11 0.0240(7) 0.0267(8) 0.0211(7) -0.0037(6) 0.0063(6) 0.0064(6)
 C9 0.0271(8) 0.0215(7) 0.0235(8) -0.0029(6) 0.0061(6) 0.0094(6)
 C10 0.0206(7) 0.0421(10) 0.0216(8) -0.0067(7) -0.0015(6) 0.0126(7)

_geom_special_details
;
 All esds (except the esd in the dihedral angle between two l.s. planes)
 are estimated using the full covariance matrix.  The cell esds are taken
 into account individually in the estimation of esds in distances, angles
 and torsion angles; correlations between esds in cell parameters are only
 used when they are defined by crystal symmetry.  An approximate (isotropic)
 treatment of cell esds is used for estimating esds involving l.s. planes.
;
loop_
  _geom_bond_atom_site_label_1
  _geom_bond_atom_site_label_2
  _geom_bond_distance
  _geom_bond_site_symmetry_2
  _geom_bond_publ_flag
 O1 N1 1.4168(16) . ?
 O1 C1 1.3501(16) . ?
 O2 C8 1.2246(17) . ?
 N3 C6 1.3406(18) . ?
 N3 C5 1.3428(18) . ?
 N4 C6 1.3954(17) . ?
 N4 C8 1.3838(18) . ?
 N4 H4 0.856(14) . ?
 N2 C1 1.2932(18) . ?
 N2 C2 1.3789(18) . ?
 N5 C8 1.3609(18) . ?
 N5 C9 1.4560(19) . ?
 N5 C10 1.4530(18) . ?
 N1 C2 1.3065(18) . ?
 C6 C7 1.4005(19) . ?
 C5 H5 0.9500 . ?
 C5 C4 1.379(2) . ?
 C3 C4 1.3957(19) . ?
 C3 C7 1.3870(19) . ?
 C3 C2 1.4733(19) . ?
 C4 H4A 0.9500 . ?
 C7 H7 0.9500 . ?
 C1 C11 1.480(2) . ?
 C11 H11A 0.9800 . ?
 C11 H11B 0.9800 . ?
 C11 H11C 0.9800 . ?
 C9 H9A 0.9800 . ?
 C9 H9B 0.9800 . ?
 C9 H9C 0.9800 . ?
 C10 H10A 0.9800 . ?
 C10 H10B 0.9800 . ?
 C10 H10C 0.9800 . ?

loop_
  _geom_angle_atom_site_label_1
  _geom_angle_atom_site_label_2
  _geom_angle_atom_site_label_3
  _geom_angle
  _geom_angle_site_symmetry_1
  _geom_angle_site_symmetry_3
  _geom_angle_publ_flag
 C1 O1 N1 106.53(10) . . ?
 C6 N3 C5 117.44(12) . . ?
 C6 N4 H4 112.4(12) . . ?
 C8 N4 C6 127.37(12) . . ?
 C8 N4 H4 118.3(12) . . ?
 C1 N2 C2 102.97(11) . . ?
 C8 N5 C9 125.00(12) . . ?
 C8 N5 C10 118.24(12) . . ?
 C10 N5 C9 115.97(12) . . ?
 C2 N1 O1 102.84(11) . . ?
 N3 C6 N4 113.06(12) . . ?
 N3 C6 C7 122.94(12) . . ?
 N4 C6 C7 123.99(12) . . ?
 N3 C5 H5 117.8 . . ?
 N3 C5 C4 124.39(13) . . ?
 C4 C5 H5 117.8 . . ?
 C4 C3 C2 121.70(12) . . ?
 C7 C3 C4 119.93(13) . . ?
 C7 C3 C2 118.35(12) . . ?
 C5 C4 C3 117.32(12) . . ?
 C5 C4 H4A 121.3 . . ?
 C3 C4 H4A 121.3 . . ?
 O2 C8 N4 123.14(13) . . ?
 O2 C8 N5 122.58(13) . . ?
 N5 C8 N4 114.26(12) . . ?
 C6 C7 H7 121.0 . . ?
 C3 C7 C6 117.97(12) . . ?
 C3 C7 H7 121.0 . . ?
 O1 C1 C11 117.69(12) . . ?
 N2 C1 O1 112.88(12) . . ?
 N2 C1 C11 129.42(13) . . ?
 N2 C2 C3 122.50(12) . . ?
 N1 C2 N2 114.77(12) . . ?
 N1 C2 C3 122.71(13) . . ?
 C1 C11 H11A 109.5 . . ?
 C1 C11 H11B 109.5 . . ?
 C1 C11 H11C 109.5 . . ?
 H11A C11 H11B 109.5 . . ?
 H11A C11 H11C 109.5 . . ?
 H11B C11 H11C 109.5 . . ?
 N5 C9 H9A 109.5 . . ?
 N5 C9 H9B 109.5 . . ?
 N5 C9 H9C 109.5 . . ?
 H9A C9 H9B 109.5 . . ?
 H9A C9 H9C 109.5 . . ?
 H9B C9 H9C 109.5 . . ?
 N5 C10 H10A 109.5 . . ?
 N5 C10 H10B 109.5 . . ?
 N5 C10 H10C 109.5 . . ?
 H10A C10 H10B 109.5 . . ?
 H10A C10 H10C 109.5 . . ?
 H10B C10 H10C 109.5 . . ?

loop_
  _geom_hbond_atom_site_label_D
  _geom_hbond_atom_site_label_H
  _geom_hbond_atom_site_label_A
  _geom_hbond_distance_DH
  _geom_hbond_distance_HA
  _geom_hbond_distance_DA
  _geom_hbond_angle_DHA
  _geom_hbond_site_symmetry_A
  _geom_hbond_publ_flag
 C7 H7 O2 0.95 2.22 2.8296(17) 121.0 . yes

loop_
  _geom_torsion_atom_site_label_1
  _geom_torsion_atom_site_label_2
  _geom_torsion_atom_site_label_3
  _geom_torsion_atom_site_label_4
  _geom_torsion
  _geom_torsion_site_symmetry_1
  _geom_torsion_site_symmetry_2
  _geom_torsion_site_symmetry_3
  _geom_torsion_site_symmetry_4
  _geom_torsion_publ_flag
 O1 N1 C2 N2 0.03(16) . . . . ?
 O1 N1 C2 C3 178.63(12) . . . . ?
 N3 C6 C7 C3 0.4(2) . . . . ?
 N3 C5 C4 C3 -0.4(2) . . . . ?
 N4 C6 C7 C3 -178.28(13) . . . . ?
 N1 O1 C1 N2 0.22(16) . . . . ?
 N1 O1 C1 C11 -178.85(13) . . . . ?
 C6 N3 C5 C4 -0.4(2) . . . . ?
 C6 N4 C8 O2 0.3(2) . . . . ?
 C6 N4 C8 N5 178.84(14) . . . . ?
 C5 N3 C6 N4 179.16(12) . . . . ?
 C5 N3 C6 C7 0.4(2) . . . . ?
 C4 C3 C7 C6 -1.1(2) . . . . ?
 C4 C3 C2 N2 178.86(13) . . . . ?
 C4 C3 C2 N1 0.4(2) . . . . ?
 C8 N4 C6 N3 179.58(13) . . . . ?
 C8 N4 C6 C7 -1.6(2) . . . . ?
 C7 C3 C4 C5 1.1(2) . . . . ?
 C7 C3 C2 N2 0.6(2) . . . . ?
 C7 C3 C2 N1 -177.89(14) . . . . ?
 C1 O1 N1 C2 -0.14(15) . . . . ?
 C1 N2 C2 N1 0.10(17) . . . . ?
 C1 N2 C2 C3 -178.51(13) . . . . ?
 C2 N2 C1 O1 -0.19(16) . . . . ?
 C2 N2 C1 C11 178.74(15) . . . . ?
 C2 C3 C4 C5 -177.12(12) . . . . ?
 C2 C3 C7 C6 177.16(12) . . . . ?
 C9 N5 C8 O2 -164.60(15) . . . . ?
 C9 N5 C8 N4 16.9(2) . . . . ?
 C10 N5 C8 O2 4.8(2) . . . . ?
 C10 N5 C8 N4 -173.77(14) . . . . ?

_shelx_res_file
;
TITL 1ver0-9792_bs-403-1_a.res in C2/c
    bs-403-1.res
    created by SHELXL-2018/3 at 14:44:40 on 07-Jul-2021
REM Old TITL 9792_bs-403-1 in C2/c
REM SHELXT solution in C2/c: R1 0.140, Rweak 0.555, Alpha 0.029
REM <I/s> 1.750 for 294 systematic absences, Orientation as input
REM Formula found by SHELXT: C13 N3 O1
CELL 0.71073 20.4216 4.8213 25.8398 90 111.743 90
ZERR 8 0.0011 0.0002 0.0015 0 0.007 0
LATT 7
SYMM -X,+Y,0.5-Z
SFAC C H N O
UNIT 88 104 40 16
DFIX 0.86 H4 N4

L.S. 99
PLAN  1
SIZE 0.18 0.1 0.2
TEMP -173(2)
HTAB C7 O2
CONF
BOND
list 4
MORE -1
BOND $H
fmap 2 53
acta
TWIN -1 0 1 0 -1 0 0 0 1 2
OMIT -4 54
OMIT -1 1 4
OMIT 0 0 6
OMIT -1 1 12
REM <olex2.extras>
REM <HklSrc "%.\\bs-403-1.hkl">
REM </olex2.extras>

WGHT    0.045100    2.892200
BASF   0.00177
FVAR       0.53999
O1    4    0.681600   -0.113954    0.600988    11.00000    0.01768    0.03021 =
         0.02462   -0.00767    0.00396    0.00799
O2    4    0.407791    0.677879    0.577880    11.00000    0.02313    0.03563 =
         0.01617   -0.00557    0.00306    0.01133
N3    3    0.576055    0.782384    0.731375    11.00000    0.01630    0.01828 =
         0.01530    0.00042    0.00563    0.00004
N4    3    0.465721    0.848328    0.666038    11.00000    0.01662    0.02290 =
         0.01431   -0.00333    0.00413    0.00608
N2    3    0.582643    0.122542    0.578644    11.00000    0.01744    0.02127 =
         0.01694   -0.00005    0.00533    0.00380
N5    3    0.351090    0.976264    0.614910    11.00000    0.01926    0.02873 =
         0.01883   -0.00679    0.00078    0.00993
N1    3    0.690066    0.064651    0.646562    11.00000    0.01974    0.03043 =
         0.02335   -0.00850    0.00415    0.00705
C6    1    0.530774    0.715694    0.680276    11.00000    0.01408    0.01717 =
         0.01585    0.00337    0.00517    0.00111
C5    1    0.639884    0.662051    0.749122    11.00000    0.01506    0.02081 =
         0.01456    0.00135    0.00291   -0.00178
AFIX  43
H5    2    0.672287    0.709402    0.785213    11.00000   -1.20000
AFIX   0
C3    1    0.613398    0.405006    0.665630    11.00000    0.01585    0.01571 =
         0.01806    0.00235    0.00822    0.00038
C4    1    0.661562    0.474285    0.718462    11.00000    0.01308    0.01994 =
         0.01952    0.00415    0.00475    0.00172
AFIX  43
H4A   2    0.707431    0.395309    0.732736    11.00000   -1.20000
AFIX   0
C8    1    0.408164    0.825465    0.616560    11.00000    0.01711    0.01974 =
         0.01543    0.00086    0.00449    0.00401
C7    1    0.547257    0.527604    0.645611    11.00000    0.01564    0.01879 =
         0.01476    0.00071    0.00499    0.00104
AFIX  43
H7    2    0.514146    0.485283    0.609487    11.00000   -1.20000
AFIX   0
C1    1    0.616457   -0.065520    0.562907    11.00000    0.01547    0.02012 =
         0.01927    0.00331    0.00673    0.00361
C2    1    0.630005    0.197046    0.630531    11.00000    0.01349    0.01798 =
         0.01804    0.00191    0.00635    0.00130
C11   1    0.593355   -0.230972    0.510966    11.00000    0.02401    0.02668 =
         0.02110   -0.00365    0.00627    0.00644
AFIX 137
H11A  2    0.631715   -0.240878    0.496859    11.00000   -1.50000
H11B  2    0.552139   -0.142896    0.482997    11.00000   -1.50000
H11C  2    0.580917   -0.418680    0.518654    11.00000   -1.50000
AFIX   0
C9    1    0.352625    1.202448    0.652678    11.00000    0.02714    0.02150 =
         0.02346   -0.00289    0.00607    0.00936
AFIX 137
H9A   2    0.331682    1.140272    0.679218    11.00000   -1.50000
H9B   2    0.325681    1.359948    0.631242    11.00000   -1.50000
H9C   2    0.401546    1.259363    0.672995    11.00000   -1.50000
AFIX   0
C10   1    0.285823    0.943377    0.567017    11.00000    0.02055    0.04212 =
         0.02160   -0.00672   -0.00148    0.01262
AFIX 137
H10A  2    0.278667    1.105041    0.542540    11.00000   -1.50000
H10B  2    0.246292    0.927487    0.579681    11.00000   -1.50000
H10C  2    0.288489    0.775422    0.546525    11.00000   -1.50000
AFIX   0
H4    2    0.459180    0.914326    0.694482    11.00000    0.02799
HKLF 4


REM  1ver0-9792_bs-403-1_a.res in C2/c
REM wR2 = 0.1049, GooF = S = 1.060, Restrained GooF = 1.060 for all data
REM R1 = 0.0423 for 2343 Fo > 4sig(Fo) and 0.0464 for all 2566 data
REM 171 parameters refined using 1 restraints

END

WGHT      0.0453      2.9153

REM Highest difference peak  0.266,  deepest hole -0.262,  1-sigma level  0.045
Q1    1   0.6241 -0.3921  0.5161  11.00000  0.05    0.27
;
_shelx_res_checksum                94743
_shelx_hkl_file
;
   0   0   5    4.90    2.22
   0   0   5    6.42    1.39
   0   0  -5   15.64    1.69
   0   0  -5   21.48    3.03
   0   0  -6  803.49   11.47
   0   0   6  819.85   13.12
   0   0  -6  825.39    9.26
   0   0  -6  816.20   12.84
   0   0  -7    2.95    0.86
   0   0  -7    2.62    1.44
   0   0  -8  559.28    8.71
   0   0  -8  537.82   12.10
   0   0  -9    1.55    1.58
   0   0  -9    3.92    1.19
   0   0 -10 1139.30   19.76
   0   0 -10 1127.93   13.75
   0   0 -11   11.24    3.15
   0   0 -11   10.03    1.35
   0   0 -11   12.40    2.21
   0   0 -12 3935.05   19.87
   0   0 -12 3901.18   40.34
   0   0 -13   33.03    2.11
   0   0 -13   39.75    3.56
   0   0 -14  797.00   13.48
   0   0 -14  765.47   19.53
   0   0 -14  754.37    9.28
   0   0 -15    9.24    2.12
   0   0 -15    8.03    1.19
   0   0 -15   12.37    3.50
   0   0 -16    9.80    1.70
   0   0 -16   10.42    1.22
   0   0 -17    1.36    1.19
   0   0 -17    2.41    1.99
   0   0 -17    1.90    0.77
   0   0 -18  260.29   13.22
   0   0 -18  253.61    5.81
   0   0 -19    6.96    3.32
   0   0 -19    6.21    1.10
   0   0 -20  298.15   14.99
   0   0 -21   13.32    4.00
   0   0 -22  341.02   16.93
   0   0 -23    8.38    3.84
   0   0 -24   23.01    5.14
   0   0 -25    3.14    3.57
   0   0 -26   92.77   10.11
   0   0 -27    5.65    3.50
   0   0 -28  183.68   14.78
   0   0 -29   11.11    4.72
   0   0 -30   81.25   10.34
   0   0 -31    4.79    3.60
   0   0 -32   27.19    6.69
   0  -2   0  305.85   10.38
   0   2   0  299.35    9.98
   0   2   0  296.57    9.32
   0  -2   1  106.12    4.41
   0   2   1   98.98    5.32
   0   2  -1   99.81    5.60
   0   2   1  102.61    5.67
   0   2   1  107.80    3.92
   0  -2  -1  111.31    6.33
   0  -2   1  111.46    6.31
   0   2   2  159.84    4.72
   0   2   2  158.43    6.87
   0  -2  -2  156.23    7.41
   0  -2   2  156.48    5.72
   0  -2   2  153.13    7.33
   0   2   2  141.80    6.23
   0  -2   2  173.62    6.31
   0  -2   3   23.72    2.51
   0   2   3   25.31    2.71
   0  -2   3   25.76    3.07
   0  -2  -3   23.53    2.93
   0   2   3   24.64    2.71
   0  -2  -3   23.58    2.50
   0   2   4 1032.76   16.38
   0   2   4 1027.17   16.29
   0  -2   4 1040.95   19.53
   0  -2  -4 1043.99   19.20
   0  -2  -4 1008.06   16.73
   0   2  -5  101.43    5.49
   0   2   5   97.19    5.12
   0  -2  -5   98.53    6.08
   0   2   5   88.59    4.66
   0  -2   5  100.44    6.25
   0  -2  -5   90.32    5.28
   0  -2  -6  244.53    8.78
   0  -2  -6  233.89    9.38
   0   2  -6  238.46    8.79
   0   2   6  243.47    7.37
   0  -2   6  246.60   10.02
   0   2   6  234.91    7.91
   0   2   7    1.48    1.21
   0  -2  -7   -0.39    0.85
   0   2  -7   -0.24    1.07
   0   2   7   -0.24    0.75
   0  -2  -7    2.94    1.46
   0   2  -8  177.76    8.12
   0   2   8  174.43    7.15
   0  -2  -8  170.33    7.98
   0   2   9  124.50    6.12
   0   2  -9  110.15    6.69
   0  -2  -9  112.58    6.68
   0  -2 -10   28.22    3.55
   0   2  10   24.33    2.98
   0   2 -10   20.98    3.11
   0   2  11  621.48   14.43
   0   2 -11  614.42   16.88
   0  -2 -11  615.20   16.71
   0   2 -12  572.66   16.98
   0  -2 -12  606.97   17.17
   0   2  12  581.98   14.36
   0  -2 -12  612.34   18.54
   0   2  13  128.50    7.09
   0  -2 -13  118.48    7.93
   0   2 -13  119.92    8.27
   0  -2 -13  132.21    8.87
   0   2  14  216.17    9.53
   0   2 -14  220.36   11.46
   0  -2 -14  215.18   11.46
   0  -2 -14  224.06   11.34
   0  -2 -15  533.82   18.22
   0  -2 -15  534.24   17.95
   0   2  15  538.46   15.32
   0   2 -15  525.57   18.06
   0  -2 -16  167.42   10.65
   0   2  16  173.26    9.28
   0  -2 -16  167.34   10.51
   0   2 -16  169.66   10.99
   0  -2 -17 1741.02   33.69
   0   2  17 1725.15   29.18
   0   2 -17 1682.99   34.48
   0  -2 -17 1748.82   34.52
   0  -2 -18   91.77    8.72
   0   2 -18   93.28    9.29
   0  -2 -18   73.71    7.57
   0  -2 -19 1144.46   28.03
   0  -2 -19 1164.91   29.92
   0   2 -19 1123.75   30.03
   0   2 -20  154.09   11.74
   0  -2 -20  147.28   10.24
   0  -2 -20  162.41   11.92
   0  -2 -21  250.58   13.41
   0  -2 -21  238.99   14.50
   0   2 -21  229.93   14.49
   0  -2 -22  143.99   11.62
   0   2 -22  137.53   11.69
   0  -2 -22  131.96   10.01
   0   2 -23    7.31    3.56
   0  -2 -23    7.87    3.79
   0   2 -23    6.34    2.95
   0  -2 -23    7.28    3.20
   0   2 -24  158.64   12.07
   0   2 -24  154.55   12.88
   0  -2 -24  158.80   10.90
   0  -2 -24  163.59   12.89
   0  -2 -25    2.88    2.94
   0  -2 -25    2.10    2.04
   0   2 -25   -0.20    2.89
   0   2 -25    4.58    3.65
   0  -2 -26   11.31    3.48
   0  -2 -26   16.21    4.55
   0   2 -26   14.46    4.46
   0   2 -26   12.01    4.39
   0  -2 -27    1.23    3.14
   0  -2 -27    8.12    3.79
   0   2 -27    2.67    3.58
   0   2 -28  117.06   12.62
   0  -2 -28  128.54   12.93
   0  -2 -29  535.58   26.15
   0   2 -29  498.50   25.88
   0   2 -30   13.37    6.42
   0  -2 -30   12.62    5.93
   0  -2 -31   87.92   11.35
   0   2 -31   85.47   11.44
   0   4   0    1.70    1.98
   0  -4   0    0.78    2.01
   0   4   0   -0.75    1.75
   0   4   1  289.32   12.91
   0   4   1  260.80   13.42
   0   4  -1  274.96   12.83
   0  -4  -1  287.19   14.53
   0   4  -1  287.01   14.50
   0  -4   1  259.50   13.93
   0   4  -2   53.90    6.73
   0   4   2   60.25    5.90
   0   4   2   49.55    5.90
   0  -4   2   57.54    6.52
   0   4  -2   52.96    5.94
   0  -4  -2   57.44    6.69
   0  -4  -3  175.28   11.51
   0   4  -3  190.01   12.35
   0  -4  -3  190.70    9.70
   0   4   3  183.44   10.07
   0  -4   3  202.98   12.44
   0   4   3  194.27   11.02
   0   4  -3  179.68   10.97
   0   4  -4  171.29   11.94
   0  -4  -4  170.95    9.11
   0  -4  -4  162.93   11.15
   0  -4   4  158.07   11.10
   0   4   4  194.67   11.04
   0   4   4  166.24    9.42
   0   4  -4  163.06   10.53
   0  -4   5  195.53    9.46
   0  -4  -5  193.23   12.15
   0   4  -5  192.34   11.79
   0  -4  -5  191.86    9.81
   0   4   5  203.59   10.48
   0   4   5  192.42   10.64
   0   4  -5  188.40   12.47
   0  -4   5  173.04   11.84
   0  -4  -6  168.16   11.35
   0   4   6  180.70    9.97
   0  -4  -6  160.00    9.05
   0   4  -6  165.67   11.24
   0   4   6  176.81    9.70
   0  -4   6  162.23   11.52
   0   4  -6  167.35   12.04
   0  -4   6  174.59    9.18
   0  -4  -7    3.75    2.34
   0  -4  -7    0.59    1.30
   0  -4   7    0.02    2.21
   0   4  -7    5.71    2.86
   0   4   7    0.95    1.82
   0  -4   7    0.76    1.52
   0   4  -7   -0.53    2.07
   0   4   7   -1.28    1.53
   0   4  -8  144.20   10.80
   0   4   8  144.89    8.82
   0  -4  -8  157.18    9.26
   0  -4   8  153.75    9.44
   0  -4  -8  144.72   10.54
   0  -4   8  144.47   11.18
   0   4  -8  142.47   11.43
   0   4   8  154.67    8.92
   0  -4  -9  292.09   12.86
   0  -4   9  272.73   15.42
   0  -4   9  277.71   12.94
   0   4  -9  286.16   15.28
   0   4   9  310.09   12.63
   0  -4  -9  273.43   14.36
   0   4  -9  295.10   16.39
   0  -4  10    0.42    2.08
   0   4 -10    6.03    3.60
   0   4 -10    3.50    3.31
   0  -4  10    4.63    3.41
   0   4  10    0.43    1.46
   0  -4 -10    4.71    3.18
   0  -4 -10    1.80    1.97
   0  -4  11  187.24   13.29
   0  -4  11  198.33   11.81
   0   4 -11  199.73   14.08
   0  -4 -11  195.39   11.11
   0   4  11  186.63   10.08
   0  -4 -12  366.00   18.89
   0  -4  12  371.73   18.99
   0   4 -12  340.89   18.42
   0   4  12  355.24   13.82
   0  -4  12  350.55   15.96
   0  -4 -12  386.78   15.74
   0  -4 -13    3.70    3.38
   0   4  13    3.91    2.24
   0  -4  13    5.61    4.04
   0  -4 -13    4.74    2.50
   0   4 -13    3.88    3.13
   0   4 -14  139.60   11.98
   0  -4  14  142.36   12.14
   0   4  14  136.86    8.86
   0  -4 -14  130.88   11.63
   0  -4 -14  135.07    9.86
   0  -4 -15   36.22    5.39
   0  -4 -15   33.05    6.16
   0   4 -15   39.39    6.98
   0   4  15   36.90    4.96
   0  -4  15   25.11    5.69
   0  -4 -16   13.51    3.57
   0   4 -16   13.81    4.47
   0  -4  16   13.38    5.15
   0  -4 -16   16.74    5.46
   0   4  16   15.46    3.83
   0  -4 -17  143.67   12.70
   0  -4  17  137.30   12.48
   0   4  17  148.01    9.71
   0  -4 -17  126.74   10.30
   0   4 -17  118.69   11.97
   0   4 -17  151.77   11.75
   0   4  18   29.33    4.76
   0  -4  18   19.59    5.99
   0  -4 -18   29.04    5.21
   0  -4 -18   18.11    4.87
   0   4 -18   30.35    6.05
   0   4 -18   12.40    4.43
   0  -4 -19   47.13    7.55
   0  -4  19   32.65    6.63
   0  -4 -19   42.96    6.56
   0   4  19   47.21    5.91
   0   4 -19   39.89    7.33
   0   4 -19   35.24    6.64
   0   4 -20    2.08    3.47
   0  -4 -20   -2.43    3.55
   0   4 -20   -1.27    2.70
   0  -4  20    2.11    3.40
   0  -4 -20    3.38    3.08
   0   4 -21    4.88    3.37
   0  -4 -21   -0.30    2.25
   0   4 -21   -0.45    2.59
   0  -4 -21   -2.73    3.35
   0   4 -22  114.74   12.18
   0  -4 -22  123.43   11.51
   0   4 -22  105.10   11.05
   0  -4 -22  120.75   12.07
   0  -4  22  105.08   11.91
   0  -4 -23  126.31   11.93
   0   4 -23  118.31   12.58
   0  -4  23  122.52   13.34
   0  -4 -23  109.94   11.80
   0   4 -23  108.21   11.47
   0  -4 -24  293.68   18.08
   0   4 -24  276.59   19.26
   0   4 -24  270.63   18.31
   0  -4 -24  278.37   18.46
   0  -4  24  265.85   19.54
   0   4 -25   21.34    6.08
   0  -4  25   37.36    8.03
   0  -4 -25   33.04    7.02
   0   4 -25   34.52    6.94
   0  -4 -25   34.81    6.94
   0   4 -26   23.37    6.38
   0  -4  26   31.98    7.47
   0  -4 -26   19.16    5.16
   0   4 -26   16.21    5.27
   0  -4 -26   15.64    4.98
   0   4 -27  125.60   13.74
   0  -4 -27  130.95   12.99
   0  -4 -27  124.83   12.77
   0   4 -27  128.13   13.46
   0   4 -28    6.31    4.54
   0  -4 -28    7.48    4.19
   0   4 -28    4.82    4.08
   0  -6   0    5.52    3.50
   0   6   0   27.93    5.85
   0   6   1   43.21    7.16
   0  -6   1   27.33    5.61
   0  -6  -1   20.14    5.30
   0   6  -1   35.60    6.75
   0   6  -1   27.69    5.32
   0  -6  -2   39.14    7.23
   0   6   2   47.82    7.39
   0  -6   2   39.79    7.06
   0   6  -2   35.00    6.06
   0   6  -2   38.21    7.17
   0   6   3   18.79    4.68
   0   6  -3   24.46    5.30
   0  -6   3   20.82    5.90
   0   6  -3   13.78    4.56
   0  -6  -3   16.22    5.05
   0  -6  -3   19.14    5.52
   0  -6  -4   26.73    6.76
   0  -6  -4   30.18    6.90
   0  -6   4   30.26    7.02
   0   6  -4   32.27    6.88
   0   6  -4   34.16    7.14
   0   6   4   26.81    6.14
   0   6   5  637.57   24.60
   0  -6  -5  618.08   27.17
   0   6  -5  595.00   27.49
   0  -6   5  661.97   28.88
   0   6  -5  685.49   27.13
   0  -6  -5  645.63   28.51
   0   6  -6   45.48    8.24
   0  -6   6   38.65    7.82
   0   6  -6   34.38    7.43
   0  -6  -6   49.63    9.03
   0  -6  -6   32.62    7.57
   0   6  -7  108.86   11.32
   0  -6  -7   82.42   10.56
   0  -6   7  112.10   12.33
   0  -6  -7  105.15   12.05
   0   6  -7   99.31   11.90
   0   6  -8   83.99   10.63
   0  -6   8   88.18   11.26
   0  -6  -8  107.00   12.42
   0   6  -8   98.68   11.77
   0  -6  -8   95.81   11.09
   0  -6  -9   45.92    8.39
   0  -6   9   42.87    7.97
   0  -6  -9   47.07    7.73
   0   6  -9   50.21    9.12
   0   6  -9   52.28    8.78
   0  -6 -10    0.52    2.75
   0  -6 -10   -3.24    3.05
   0   6 -10    8.15    4.18
   0   6 -10    9.35    4.69
   0  -6  10   -0.88    3.12
   0   6 -11   40.36    7.51
   0   6 -11   35.23    7.91
   0  -6 -11   28.78    6.47
   0  -6  11   35.82    8.09
   0   6 -12   23.14    6.71
   0  -6  12   17.21    6.38
   0   6 -12   17.75    5.74
   0  -6 -12   21.31    5.73
   0  -6 -13   16.20    4.97
   0  -6  13   21.94    6.81
   0   6 -13   26.30    7.33
   0   6 -13   28.23    7.21
   0  -6  14   31.26    7.74
   0   6 -14   27.88    7.56
   0  -6  15    0.80    4.23
   0   6 -15    6.28    3.85
   0  -6  16    3.09    3.79
   0   6 -16    5.38    5.13
   0  -6  17    5.47    3.93
   1  -1 -33   76.48   10.78
   1   1 -32    0.49    2.95
   1  -1 -32   12.88    5.33
   1  -1 -31    7.53    4.33
   1   1 -31   10.22    5.45
   1   1 -30   65.24    9.49
   1  -1 -30   81.02   10.42
   1   1 -29   73.12    9.94
   1  -1 -29   68.95    9.46
   1  -1 -28  128.20   12.34
   1   1 -28  109.81   11.91
   1  -1 -27    7.12    3.94
   1   1 -27   14.00    4.82
   1  -1 -26   35.28    6.52
   1   1 -26   25.58    5.59
   1  -1 -25   72.80    6.50
   1   1 -25   86.62    9.50
   1  -1 -25   69.60    8.52
   1  -1 -24   18.86    4.93
   1   1 -24   12.92    4.36
   1   1 -24   19.18    3.96
   1  -1 -24   14.32    3.13
   1  -1 -23  209.49   10.52
   1   1 -23  211.62   11.44
   1   1 -23  210.85   14.00
   1  -1 -23  218.72   13.93
   1   1 -22    7.20    2.99
   1   1 -22    9.22    3.97
   1  -1 -22   12.48    4.23
   1  -1 -22   11.36    3.24
   1   1 -21  338.03   16.83
   1  -1 -21  323.69   15.98
   1  -1 -21  308.77   12.44
   1  -1 -20  595.31   16.92
   1  -1 -20  571.35   20.57
   1   1 -20  579.58   21.07
   1  -1 -19   41.62    4.62
   1  -1 -19   48.33    6.13
   1   1 -19   49.74    6.53
   1   1 -18   12.48    3.48
   1  -1 -18   12.41    3.13
   1  -1 -18   10.69    2.28
   1  -1 -17    5.14    3.30
   1  -1 -17    0.22    1.48
   1   1 -17    9.93    3.91
   1  -1 -16  887.89   19.21
   1   1 -16  907.18   23.09
  -1  -1  16  876.74   13.81
   1  -1 -16  913.45   22.66
   1   1 -15   43.34    5.33
  -1  -1  15   40.57    2.89
   1  -1 -15   37.25    4.73
   1  -1 -15   37.47    4.07
   1  -1 -14    2.61    2.64
   1  -1 -14    3.87    1.78
  -1  -1  14    1.90    0.67
   1   1 -14    4.09    2.67
   1  -1 -14    1.92    1.38
   1  -1 -13 1106.78   15.33
   1  -1 -13 1070.48   20.03
  -1  -1  13 1128.49   13.32
  -1   1  13 1154.60   13.35
   1  -1 -13 1128.75   22.45
   1   1 -13 1076.26   22.57
  -1   1  12   36.83    2.41
   1  -1 -12   34.44    2.77
   1  -1 -12   30.28    3.78
  -1  -1  12   27.14    2.02
   1   1 -12   25.75    3.71
   1  -1 -12   30.36    3.46
  -1  -1  11  148.10    4.42
   1  -1 -11  137.86    5.27
   1  -1 -11  133.59    6.82
   1  -1 -11  142.44    7.33
   1   1 -11  138.30    7.59
  -1   1  11  142.96    4.67
  -1   1  11  138.23    6.04
  -1   1  10   12.84    2.05
   1  -1 -10   14.49    2.22
  -1   1  10   16.93    1.68
   1  -1 -10   14.53    2.40
   1   1 -10   16.50    2.77
  -1   1   9  600.71   11.23
  -1   1   9  643.87    9.83
   1  -1  -9  602.06   13.50
   1   1  -9  610.95   14.33
   1  -1  -9  584.52   13.52
  -1   1   8   38.81    2.56
   1  -1  -8   39.28    3.45
   1  -1  -8   41.47    3.38
  -1   1   8   39.39    2.48
  -1   1   8   39.57    2.77
   1   1  -8   32.52    3.24
   1  -1  -7  525.57   12.08
   1  -1  -7  525.48    9.32
   1  -1  -7  530.21   11.14
  -1   1   7  529.66    9.28
   1   1  -7  505.12   11.73
  -1   1   7  504.57    8.93
  -1   1   6 1966.97   16.33
  -1   1   6 1980.44   20.29
   1   1  -6 1916.66   21.64
  -1   1   6 1899.30   10.67
   1  -1  -6 1962.73   16.89
   1  -1  -6 1939.27   19.78
   1  -1  -6 1922.31   22.36
  -1   1   6 2019.48   18.24
  -1   1   5   17.37    2.01
  -1   1   5   16.28    1.19
  -1  -1   5   12.88    1.73
  -1   1   5   13.76    1.56
   1   1  -5   16.18    2.06
   1  -1  -5   15.86    1.56
   1  -1  -5   16.70    1.74
  -1   1   5   15.85    1.47
  -1   1   5   17.05    1.82
  -1   1   4   10.00    1.50
   1  -1  -4   10.41    1.31
  -1   1   4    9.83    1.07
  -1   1   4    8.91    1.28
   1  -1  -4   10.82    1.36
   1   1  -4    9.73    1.44
   1  -1  -4   13.50    1.71
  -1  -1   4    9.23    1.49
  -1   1   4   11.99    1.44
  -1   1   3  905.06   10.52
   1   1  -3  951.93   12.74
   1   1  -3  861.59   13.45
   1  -1  -3  890.95    9.99
  -1   1   3  930.65   12.48
   1  -1  -3  897.22   11.97
  -1  -1   3  960.98   12.78
  -1   1   3  911.55    9.58
   1  -1  -3  897.01   10.11
  -1  -1   3  893.59   13.48
   1  -1  -2  949.37    9.29
  -1  -1   2  942.19   13.51
   1   1  -2  962.47   13.26
  -1   1   2  954.33    9.94
   1   1  -2  930.73   13.34
  -1   1   2  971.89   12.12
  -1  -1   2 1008.79   12.40
   1   1  -2  966.49   13.46
   1  -1  -2  919.63   11.74
   1  -1  -2  969.91   10.35
   1  -1  -1 5626.42   28.51
  -1   1   1 5413.66   24.74
   1   1  -1 5312.24   30.76
   1   1  -1 5644.04   32.65
   1   1  -1 5330.97   30.52
  -1  -1   1 5602.94   31.20
  -1   1   1 5519.23   28.25
  -1   1   1 5611.99   25.35
  -1  -1   1 5608.31   32.75
  -1  -1   0 1351.60   15.22
   1  -1   0 1344.99   12.78
  -1   1   0 1335.05   12.74
   1   1   0 1370.41   14.86
  -1  -1   0 1383.38   16.31
  -1   1   0 1379.77   14.04
  -1  -1   0 1394.10   15.16
   1   1   0 1377.74   14.95
   1   1   0 1347.51   15.93
   1  -1   0 1332.02   13.93
  -1  -1  -1 2325.54   18.84
  -1  -1  -1 2441.85   20.03
   1   1   1 2439.51   19.57
   1  -1   1 2440.93   19.02
  -1  -1  -1 2436.29   21.67
   1   1   1 2510.44   21.89
   1  -1   1 2577.02   14.99
   1  -1   1 2458.16   18.36
   1   1   2 1735.47   16.39
   1  -1   2 1785.04   13.85
  -1  -1  -2 1686.71   16.78
  -1   1  -2 1786.33   14.21
  -1  -1  -2 1735.85   18.65
  -1  -1  -2 1738.49   15.44
   1   1   2 1736.15   18.96
   1   1   2 1768.10   15.16
  -1   1  -3   82.52    3.43
   1  -1   3   89.78    3.51
  -1  -1  -3   84.70    3.30
  -1  -1  -3   81.25    4.23
   1   1   3   85.97    3.77
  -1  -1  -3   85.97    4.19
  -1  -1  -3   81.98    3.80
  -1  -1  -4 3458.28   27.80
  -1   1  -4 3440.00   24.22
  -1  -1  -4 3516.03   25.41
   1  -1   4 3542.58   24.36
  -1  -1  -4 3452.55   27.96
   1   1   4 3486.76   24.44
  -1  -1  -4 3541.56   20.18
  -1  -1  -5 4804.56   22.90
   1   1   5 4942.55   30.29
  -1   1  -5 4863.84   31.28
   1  -1   5 4916.18   31.56
  -1  -1  -5 4817.53   34.56
   1   1   6   14.03    1.88
  -1   1  -6   10.71    1.74
  -1  -1  -6   12.97    2.10
   1   1   7   20.64    1.73
  -1  -1  -7   20.73    2.56
   1   1   7   17.64    2.05
  -1   1  -7   21.50    2.51
  -1   1  -8   -0.06    0.73
   1   1   8   -0.02    0.48
   1   1   8    0.40    0.91
  -1  -1  -8    0.42    1.05
  -1  -1  -9   34.17    3.64
   1   1   9   33.36    2.04
   1   1   9   29.96    2.95
  -1   1  -9   33.13    3.56
  -1  -1 -10  633.57   15.84
   1   1  10  643.01   13.79
   1   1  10  639.80    8.33
  -1   1 -10  629.63   15.40
   1   1  11   25.44    3.04
   1   1  11   28.95    1.78
  -1  -1 -11   21.72    3.23
  -1   1 -11   25.41    3.60
  -1  -1 -12   12.49    2.32
  -1   1 -12   14.41    3.02
  -1  -1 -12   12.40    2.82
   1   1  12   10.25    1.09
   1   1  12   12.31    2.45
   1   1  13  905.83   18.48
  -1  -1 -13  909.98   19.09
  -1  -1 -13  872.82   21.02
  -1   1 -13  861.49   20.53
  -1  -1 -14  144.05    9.04
  -1  -1 -14  138.91    7.62
  -1   1 -14  146.30    9.20
  -1   1 -15 1146.39   25.51
  -1  -1 -15 1137.59   22.00
  -1  -1 -15 1149.98   26.04
  -1   1 -16   40.99    5.93
  -1  -1 -16   23.92    3.62
  -1  -1 -16   37.10    5.74
  -1  -1 -17   31.59    4.04
  -1   1 -17   33.63    5.10
  -1  -1 -17   35.30    5.45
  -1  -1 -18  358.86   12.95
  -1  -1 -18  373.44   16.29
  -1   1 -18  368.50   16.07
  -1  -1 -19 1093.90   22.84
  -1   1 -19 1088.84   28.55
  -1  -1 -19 1095.50   28.61
  -1  -1 -20  216.52   13.39
  -1  -1 -20  199.85   10.00
  -1   1 -20  201.92   12.96
  -1  -1 -21  406.17   14.15
  -1   1 -21  394.76   18.28
  -1  -1 -21  404.92   18.45
  -1  -1 -22  429.60   14.82
  -1   1 -22  417.80   19.41
  -1  -1 -22  406.10   19.01
  -1   1 -23   67.24    8.49
  -1  -1 -23   55.59    5.66
  -1  -1 -23   68.14    8.37
  -1  -1 -24   67.09    8.43
  -1  -1 -24   62.95    6.12
  -1   1 -24   76.04    9.09
  -1   1 -25  120.56   11.39
  -1  -1 -25  134.08   11.80
  -1   1 -26   36.24    6.83
  -1  -1 -26   42.88    7.40
  -1  -1 -27    5.77    3.65
  -1   1 -27    2.18    2.21
  -1   1 -28   -0.14    2.30
  -1  -1 -28    9.09    4.65
  -1  -1 -29   41.09    7.49
  -1   1 -29   49.66    8.44
  -1   1 -30   16.56    5.76
  -1  -1 -30   17.78    5.96
  -1  -1 -31   41.83    8.31
  -1   1 -31   29.46    7.25
  -1   1 -32    9.86    5.02
  -1  -1 -32    8.61    5.06
   1  -3 -31  112.20   12.93
   1  -3 -30   95.06   11.56
   1  -3 -30   87.67    9.70
   1   3 -30   94.86   12.00
   1   3 -29  136.85   14.09
   1  -3 -29  133.08   11.95
   1  -3 -29  142.42   13.75
   1  -3 -28   38.98    6.56
   1  -3 -28   36.99    7.08
   1   3 -28   40.90    6.99
   1   3 -28   28.69    7.00
   1  -3 -27    4.69    2.87
   1  -3 -27    0.04    2.71
   1   3 -27    0.29    3.15
   1   3 -27    0.63    2.46
   1   3 -26   -0.44    3.05
   1  -3 -26    1.92    2.13
   1  -3 -26    3.71    3.41
   1   3 -26    3.43    3.54
   1   3 -25   18.55    5.04
   1  -3 -25   17.49    4.80
   1   3 -25   12.90    4.52
   1  -3 -25   19.63    5.34
   1   3 -24    9.44    3.93
   1  -3 -24    6.29    2.39
   1   3 -24   14.63    4.20
   1  -3 -24   11.83    3.99
   1   3 -23    8.59    4.20
   1  -3 -23   19.21    4.59
   1  -3 -23   17.79    4.75
   1   3 -23    9.52    3.89
   1  -3 -22    6.34    3.58
   1   3 -22    4.93    3.42
   1  -3 -22    6.62    2.92
   1   3 -22    6.06    3.27
   1  -3 -21   32.81    5.76
   1   3 -21   35.06    6.47
   1  -3 -21   35.01    5.68
   1   3 -21   28.34    5.68
   1   3 -20    3.78    2.51
   1   3 -20    7.06    3.71
  -1   3  20   14.89    3.40
   1  -3 -20   12.27    4.15
   1  -3 -20   10.73    3.67
   1   3 -19  136.44   11.25
   1   3 -19  125.67   10.67
  -1   3  19  122.21    8.55
   1  -3 -19  118.79   10.29
   1  -3 -19  130.13   10.25
   1   3 -18  289.96   16.26
   1  -3 -18  318.42   15.50
  -1   3  18  303.06   12.89
   1  -3 -18  271.01   15.43
   1   3 -18  298.18   15.75
   1  -3 -17   21.28    4.57
   1   3 -17   15.43    4.14
   1  -3 -17   17.75    4.38
  -1   3  17   13.01    3.57
   1   3 -17   14.59    4.07
   1   3 -16   75.27    7.60
   1  -3 -16   87.72    8.55
   1   3 -16   78.24    8.34
  -1   3  16   85.00    6.51
   1  -3 -16   72.10    7.00
   1  -3 -15   60.10    6.23
   1  -3 -15   59.15    7.03
   1   3 -15   52.20    6.63
   1   3 -15   52.94    6.41
  -1   3  15   58.14    5.35
   1   3 -14   59.14    7.12
   1  -3 -14   68.12    6.38
  -1   3  14   61.56    5.23
   1  -3 -14   62.34    7.12
  -1  -3  14   58.40    7.22
   1   3 -14   69.36    6.95
   1   3 -13   41.64    5.54
   1  -3 -13   50.38    6.45
  -1   3  13   44.60    4.44
  -1  -3  13   44.70    6.15
   1   3 -13   41.20    5.88
   1  -3 -13   53.61    5.55
   1   3 -12   51.88    6.04
   1   3 -12   59.80    6.74
   1  -3 -12   63.49    6.95
  -1   3  12   71.97    5.44
   1  -3 -12   62.00    5.76
  -1  -3  12   61.95    6.95
   1   3 -11    3.76    2.25
  -1  -3  11   13.03    3.50
   1  -3 -11   11.32    2.51
   1  -3 -11   10.63    3.00
  -1   3  11   11.28    2.45
   1   3 -11    7.86    2.64
  -1   3  10   39.58    4.00
  -1  -3  10   40.49    5.48
   1  -3 -10   41.91    4.44
   1   3 -10   41.82    5.62
  -1   3   9    0.67    1.14
   1   3  -9   -0.01    1.88
  -1  -3   9    0.40    2.25
   1  -3  -9    1.71    1.23
   1  -3  -9    4.89    2.25
  -1   3   9    0.58    0.81
   1  -3  -8  164.24    8.08
   1  -3  -8  157.35    9.15
   1   3  -8  160.14   10.44
  -1   3   8  172.38    7.71
  -1  -3   8  165.29   10.42
  -1   3   8  167.88    7.78
  -1   3   7    4.15    1.55
  -1   3   7    1.42    1.48
   1  -3  -7    4.85    1.73
   1   3  -7    4.58    2.08
   1  -3  -7    1.56    1.73
   1   3  -7    2.07    2.01
  -1  -3   7    3.23    2.01
  -1  -3   6  282.78   13.09
   1  -3  -6  302.62   10.32
   1   3  -6  299.42   13.01
   1   3  -6  286.48   13.29
  -1   3   6  305.98   10.43
  -1   3   6  292.84   10.75
   1  -3  -6  283.80   12.19
   1   3  -5   70.46    6.34
   1   3  -5   74.92    6.95
  -1  -3   5   70.44    6.61
   1  -3  -5   73.07    6.21
  -1   3   5   70.56    5.10
  -1   3   5   65.73    5.26
  -1  -3   5   66.58    4.73
   1  -3  -5   67.46    4.91
  -1   3   4    8.72    2.14
  -1  -3   4    7.87    1.80
   1  -3  -4    6.94    1.71
  -1  -3   4    4.96    1.97
   1   3  -4    8.96    2.87
  -1   3   4   10.83    2.28
   1   3  -4   11.83    2.90
   1  -3  -4   10.24    2.53
  -1  -3   3    1.35    1.45
   1  -3  -3    0.37    0.85
   1  -3  -3   -0.59    1.20
  -1   3   3    2.24    1.39
  -1   3   3    0.71    1.24
   1   3  -3   -1.10    1.28
  -1  -3   3    2.32    1.35
   1   3  -3    1.72    1.84
  -1  -3   2  115.74    8.16
   1   3  -2  123.28    8.24
   1  -3  -2  106.14    7.38
   1   3  -2  117.75    7.69
  -1   3   2  115.02    7.40
  -1   3   2  105.10    6.50
   1   3  -1    6.66    2.32
  -1   3   1    3.97    1.72
   1   3  -1    3.94    2.02
  -1  -3   1    4.73    2.06
   1  -3  -1    1.27    1.76
  -1   3   1    6.02    2.05
   1  -3   0  620.23   17.74
  -1  -3   0  637.04   18.99
  -1   3   0  639.36   18.27
  -1   3   0  638.07   16.24
   1   3   0  634.13   17.08
   1   3   0  651.34   18.09
   1   3   1  518.61   15.78
  -1   3  -1  471.70   16.14
  -1   3  -1  489.19   14.67
  -1  -3  -1  511.30   17.02
   1   3   1  508.68   15.12
   1  -3   1  516.30   16.29
   1  -3   2  710.16   15.32
  -1   3  -2  675.11   17.55
  -1  -3  -2  700.56   19.93
   1   3   2  674.73   17.59
   1  -3   2  664.29   18.53
   1   3   2  695.40   17.29
   1  -3   3  948.21   18.30
   1  -3   3  916.79   21.95
   1   3   3  968.87   20.23
  -1  -3  -3  963.92   23.35
  -1   3  -3  963.89   21.44
   1  -3   4 1008.60   23.21
   1   3   4  984.76   12.08
  -1  -3  -4 1033.11   24.32
  -1  -3  -4 1049.94   21.33
   1   3   4 1002.95   20.48
   1   3   4  994.90   20.50
  -1   3  -4 1060.51   23.05
   1  -3   4  986.01   19.43
   1   3   5  699.99   10.67
  -1  -3  -5  717.52   17.84
   1  -3   5  705.62   17.26
   1   3   5  712.61   16.82
   1  -3   5  699.98   19.68
  -1  -3  -5  679.83   19.74
   1   3   5  720.55   17.44
   1   3   6  293.88   11.12
  -1  -3  -6  278.70   12.70
   1  -3   6  282.76   12.76
   1  -3   6  264.02   10.94
  -1  -3  -6  276.91   11.34
   1   3   6  301.19   10.72
   1  -3   7  234.59   11.94
   1   3   7  234.54   10.00
   1   3   7  229.09    9.21
  -1  -3  -7  211.78   10.16
  -1  -3  -7  235.56   11.77
   1  -3   7  233.18   10.69
   1  -3   8 2025.01   35.39
  -1  -3  -8 2013.57   31.62
   1   3   8 2051.26   29.26
  -1  -3  -8 1958.66   34.00
  -1  -3  -9  191.24   10.08
   1   3   9  196.32    9.21
  -1   3  -9  193.54    9.82
  -1  -3  -9  181.16   10.45
   1  -3   9  203.90   11.69
  -1  -3 -10  187.14   10.25
   1  -3  10  194.12   11.53
  -1   3 -10  180.73    9.87
   1   3  10  187.40    9.10
  -1  -3 -11   40.97    5.03
   1   3  11   30.89    3.78
  -1   3 -11   29.75    4.23
   1  -3  11   42.98    5.78
  -1  -3 -12   49.23    5.64
  -1   3 -12   52.45    5.71
   1  -3  12   55.26    6.73
   1   3  12   44.57    4.74
   1   3  13 1168.94   23.85
  -1  -3 -13 1119.27   26.56
  -1   3 -13 1099.20   26.10
  -1  -3 -14   95.13    8.17
   1   3  14   85.36    6.79
  -1   3 -14   92.70    7.91
  -1  -3 -15   52.63    7.08
  -1   3 -15   41.75    5.63
  -1  -3 -15   41.41    5.64
   1   3  15   40.24    4.94
  -1  -3 -16  334.95   16.97
  -1   3 -16  331.25   15.65
  -1  -3 -16  369.06   16.54
   1   3  16  327.10   13.55
  -1  -3 -17    9.80    3.24
  -1   3 -17    4.91    2.43
  -1  -3 -17   10.97    4.01
   1   3  17   11.27    3.33
   1   3  18    7.87    2.82
  -1  -3 -18    9.51    3.63
  -1  -3 -18    7.00    2.85
  -1   3 -18    8.65    3.26
  -1  -3 -19   71.21    7.93
  -1  -3 -19   84.63    8.90
   1   3  19   80.58    7.44
  -1   3 -19   73.61    8.26
  -1  -3 -20    5.54    3.23
   1   3  20    6.64    3.44
  -1  -3 -20    3.13    2.77
  -1   3 -20    6.36    3.83
  -1  -3 -21  282.54   16.35
  -1  -3 -21  326.04   17.67
  -1   3 -21  306.23   17.30
   1   3  21  323.89   15.19
  -1  -3 -22   97.43    9.97
  -1   3 -22   98.86   10.52
  -1   3 -22   94.31    9.99
  -1  -3 -22   89.73    9.47
  -1  -3 -23    3.33    3.04
  -1   3 -23    4.13    2.79
  -1  -3 -23   -1.36    2.11
  -1   3 -23    3.62    3.65
  -1  -3 -24   43.21    6.87
  -1   3 -24   30.15    6.08
  -1   3 -24   40.09    7.19
  -1  -3 -24   45.46    7.81
  -1  -3 -25   79.69    9.90
  -1   3 -25   63.07    8.86
  -1   3 -25   65.93    8.89
  -1  -3 -25   62.24    8.31
  -1  -3 -26   67.23    8.70
  -1   3 -26   67.47    9.35
  -1  -3 -26   53.06    8.52
  -1   3 -26   72.66   10.06
  -1  -3 -27  210.90   14.81
  -1   3 -27  219.56   16.49
  -1  -3 -27  240.45   17.38
  -1   3 -27  226.23   17.23
  -1   3 -28   79.92   10.61
  -1   3 -28   56.47    8.78
  -1  -3 -28   64.02    8.44
  -1  -3 -28   68.58    9.72
  -1  -3 -29    7.57    4.00
  -1   3 -29    3.74    3.69
  -1  -3 -30   -0.28    2.46
  -1   3 -30    0.33    2.98
  -1  -5  23  116.35   13.83
  -1  -5  22   59.68   10.29
   1  -5 -22   87.77   11.33
   1   5 -22  102.06   12.76
  -1  -5  21    4.24    5.36
   1  -5 -21    6.78    3.73
   1   5 -21    2.57    3.40
   1   5 -21   10.18    5.62
  -1  -5  20   24.16    6.76
   1   5 -20   11.42    5.72
   1  -5 -20   18.87    6.11
   1   5 -20   31.20    7.11
   1  -5 -19   59.82    9.47
   1   5 -19   83.10   11.18
  -1  -5  19   79.44   11.23
   1   5 -19   75.24   10.57
  -1  -5  18  407.02   23.92
   1   5 -18  410.37   23.38
   1   5 -18  433.24   24.42
   1  -5 -18  446.53   24.34
  -1  -5  17   56.28   10.40
   1   5 -17   49.16    8.97
   1  -5 -17   47.83    8.61
   1   5 -17   73.30   10.72
  -1  -5  16    0.90    4.26
   1   5 -16    9.81    5.35
   1   5 -16    4.19    4.11
   1  -5 -16    2.62    3.86
   1   5 -15   -0.97    3.42
   1   5 -15   -0.21    3.50
  -1  -5  15    5.15    3.72
   1  -5 -15    3.17    2.63
   1  -5 -14   29.26    6.49
  -1  -5  14   23.19    6.22
   1   5 -14   23.57    5.91
   1   5 -14   22.26    5.66
  -1  -5  13   69.65    9.68
   1   5 -13   80.30   10.33
   1   5 -13   84.72   10.02
   1  -5 -13   91.52   10.71
  -1  -5  12   70.79    9.65
   1  -5 -12   77.41    9.72
   1   5 -12   70.36    9.51
   1   5 -12   73.44    9.40
   1   5 -11    7.45    3.12
   1   5 -11    4.93    3.41
  -1  -5  11   11.61    4.29
   1  -5 -11    5.44    2.72
   1   5 -10   12.31    4.57
  -1  -5  10   12.62    4.45
   1   5 -10   11.09    4.30
   1  -5 -10   14.35    4.18
   1  -5 -10   14.82    4.41
   1  -5  -9    7.34    3.78
  -1  -5   9   -1.22    3.37
   1  -5  -9    2.33    3.20
   1   5  -9    4.62    3.43
   1   5  -9    4.51    3.66
  -1  -5   8  399.74   21.03
   1  -5  -8  421.02   21.19
   1  -5  -8  436.73   20.35
   1   5  -8  382.52   19.61
   1   5  -8  398.02   20.85
  -1   5   8  391.86   16.33
  -1   5   8  416.25   15.88
   1   5  -7   16.40    4.62
   1  -5  -7   24.21    5.78
  -1   5   7   15.42    3.85
  -1  -5   7   18.46    5.15
   1  -5  -7   28.34    6.14
   1   5  -7   31.14    6.21
  -1   5   7   17.77    3.95
   1   5  -6  186.49   14.13
  -1   5   6  176.18   11.52
   1   5  -6  166.99   12.67
  -1   5   6  189.83   10.88
  -1  -5   6  178.45   13.72
   1  -5  -6  165.39   12.59
   1  -5  -5   14.62    4.50
   1   5  -5   25.01    5.41
  -1   5   5   25.76    4.28
   1   5  -5   22.11    5.25
  -1  -5   5   22.38    5.51
  -1   5   5   24.51    4.58
   1   5  -4    5.82    2.49
  -1   5   4    2.96    2.09
   1   5  -4    1.56    2.45
  -1  -5   4    3.20    2.58
  -1   5   4    8.14    2.83
   1  -5  -4    6.16    2.17
   1   5  -3   -3.66    3.58
  -1  -5   3    5.51    3.55
  -1   5   3    1.60    2.12
  -1   5   3    0.08    2.60
   1   5  -3    1.31    2.31
   1  -5  -3    0.29    2.15
  -1  -5   2  150.73   12.47
   1   5  -2  162.36   12.58
  -1   5   2  175.94   12.43
   1   5  -2  151.27   11.17
  -1   5   2  153.46   10.14
   1  -5  -2  170.28   12.66
   1   5  -1   11.75    3.58
  -1   5   1    7.55    3.04
  -1   5   1   17.37    4.55
   1   5  -1    8.77    3.17
  -1  -5   1    7.86    3.40
   1  -5  -1   14.28    4.36
  -1   5   0   -1.99    2.30
  -1  -5   0   -1.44    2.95
   1  -5   0    0.22    2.09
  -1   5   0   -1.57    2.21
   1   5   0    0.90    2.30
   1   5   0   -3.08    2.83
  -1   5  -1   -1.13    2.66
  -1   5  -1   -0.33    2.05
   1   5   1    0.20    2.04
  -1  -5  -1    1.66    2.79
   1   5   1    1.47    2.56
   1  -5   1    1.17    2.75
   1  -5   2   29.38    6.26
   1   5   2   24.10    4.49
  -1   5  -2   36.97    5.70
  -1   5  -2   33.19    6.10
  -1  -5  -2   36.63    6.36
   1   5   2   39.87    5.94
   1  -5   3  106.59   10.34
   1   5   3  102.13    9.14
   1   5   3  105.89    8.77
  -1   5  -3  102.81   10.29
  -1   5  -3  113.01    9.62
  -1  -5  -3  121.81   11.17
   1  -5   4    1.98    2.16
   1   5   4    6.34    3.23
   1   5   4    8.75    3.22
  -1  -5  -4   -0.87    3.41
  -1   5  -4    0.86    2.23
  -1   5  -4    4.69    3.51
  -1   5  -5   41.10    6.37
  -1   5  -5   27.17    5.67
   1   5   5   36.50    5.42
   1   5   5   30.53    5.10
  -1  -5  -5   30.06    5.96
   1  -5   5   24.54    5.63
  -1  -5  -6   18.35    5.18
   1   5   6   14.98    4.01
  -1   5  -6   12.62    3.76
   1   5   6    6.49    2.39
  -1   5  -6   12.25    3.96
   1  -5   6    9.70    3.67
   1  -5   7    7.94    3.88
  -1  -5  -7    4.70    2.82
  -1   5  -7    6.16    3.60
  -1   5  -7    8.66    3.82
   1   5   7    6.95    2.66
  -1   5  -8  125.08   12.17
  -1  -5  -8  108.40   10.59
  -1   5  -8  132.52   11.69
   1   5   8  104.21    8.48
   1  -5   8  106.80   10.79
   1   5   9   18.55    3.96
  -1   5  -9   23.62    5.42
  -1  -5  -9   16.53    4.26
  -1   5  -9   24.50    5.67
   1  -5   9   19.31    4.98
  -1   5 -10    1.03    3.03
   1   5  10    1.59    2.09
  -1   5 -10    3.50    4.21
   1  -5  10    1.94    2.67
  -1  -5 -10    6.49    3.55
   1  -5  11   32.05    6.20
  -1   5 -11   27.01    5.86
  -1   5 -11   20.89    6.05
   1   5  11   33.03    5.05
   1  -5  12   19.39    5.02
  -1  -5 -12    9.26    3.73
  -1   5 -12   12.53    5.04
  -1   5 -12   17.82    5.31
  -1   5 -13   11.93    4.66
  -1  -5 -13   16.02    5.40
   1  -5  13   14.83    4.53
  -1   5 -13   12.50    4.92
  -1   5 -14   20.81    5.77
   1  -5  14   32.16    6.82
  -1  -5 -14   22.33    5.38
  -1   5 -14   19.85    5.56
  -1   5 -15   32.65    7.27
   1  -5  15   30.36    6.54
  -1   5 -15   32.51    7.24
  -1  -5 -15   33.31    6.96
   1  -5  16   13.52    5.10
  -1   5 -16   15.07    5.51
  -1   5 -16   10.91    4.92
  -1  -5 -16   10.81    4.83
  -1   5 -17  105.96   12.36
  -1  -5 -17  137.56   13.90
  -1   5 -17  117.64   12.47
   1  -5  17  130.69   13.63
  -1  -5 -18    7.37    4.33
  -1   5 -18    2.74    3.52
   1  -5  18    6.56    3.91
   1  -5  19   10.41    5.03
  -1  -5 -19   15.33    5.52
  -1   5 -19   26.32    7.04
   1  -5  20    5.20    3.84
  -1  -5 -20    8.30    4.90
  -1   5 -20    8.40    5.65
   1  -5  21    2.34    2.81
  -1   5 -21    3.02    4.38
   1  -5  21    7.95    4.36
  -1  -5 -21    5.18    3.06
   1  -5  22    6.94    4.45
   1  -5  22   11.88    5.87
  -1  -7   3    4.93    4.19
  -1  -7   2    1.60    3.43
  -1  -7   1   94.16   11.94
  -1  -7   1  102.19   11.88
   1  -7  -1   74.52   10.43
  -1   7   1   70.00   10.05
  -1  -7   0   -0.12    4.49
  -1  -7   0   13.60    5.51
   1   7   0    3.76    3.55
  -1  -7  -1   -0.23    4.20
  -1  -7  -2    2.65    5.18
  -1  -7  -3   46.36    9.00
   2   0 -33    0.48    3.32
   2   0 -32    3.48    3.58
   2   0 -31    0.40    2.39
   2   0 -30    9.34    3.94
   2   0 -29   10.14    4.86
   2   0 -28  414.12   21.62
   2   0 -27    2.30    3.41
   2   0 -26    8.36    3.64
   2   0 -25   29.90    6.71
   2   0 -24 1551.86   37.47
   2   0 -23   27.40    6.07
   2   0 -22  506.45   20.27
   2   0 -22  513.14   13.13
   2   0 -21   32.48    6.66
   2   0 -21   22.34    2.62
   2   0 -21   24.54    3.85
   2   0 -20 1246.28   16.34
   2   0 -20 1237.32   29.85
   2   0 -19    4.11    2.22
   2   0 -19    6.51    1.66
   2   0 -19    7.99    3.81
   2   0 -18   25.47    4.31
   2   0 -18   21.23    2.18
   2   0 -18   21.20    2.47
   2   0 -17    1.80    1.26
   2   0 -17    1.57    0.92
   2   0 -16  192.85    6.93
   2   0 -16  194.02    6.01
   2   0 -16  197.46   10.48
   2   0 -15    4.22    2.10
   2   0 -15    4.83    1.33
   2   0 -14  670.56   17.83
   2   0 -14  678.33   10.70
   2   0 -14  683.03   12.09
   2   0 -13    2.70    1.77
   2   0 -13    1.02    0.83
   2   0 -13    2.45    1.15
   2   0 -12   28.94    2.17
   2   0 -12   30.86    2.46
   2   0 -11    1.10    0.88
   2   0 -11    2.51    2.10
   2   0 -10  601.22   13.96
   2   0 -10  631.57    9.68
  -2   0   9    2.16    0.93
   2   0  -9    1.45    0.59
   2   0  -9    2.09    1.45
   2   0  -8  562.16   11.93
  -2   0   8  556.84    9.55
   2   0  -8  572.84    8.17
   2   0  -7   -0.22    0.59
   2   0  -7    0.60    0.48
  -2   0   7    1.00    0.61
   2   0  -6 8106.60   38.75
  -2   0   6 8015.88   38.31
   2   0  -5    1.40    0.76
   2   0  -5    1.83    0.47
  -2   0   5    1.79    0.77
  -2   0   5    1.05    0.49
  -2   0   5   -0.14    0.37
  -2   0   4  382.59    5.13
   2   0  -4  380.65    7.08
  -2   0   4  372.46    6.92
  -2   0   3    7.24    0.95
   2   0   1   -0.08    0.38
  -2   0  -2 2987.63   19.70
   2   0   2 3027.47   20.36
  -2   0  -2 2990.26   17.62
  -2   0  -3    0.24    0.66
  -2   0  -3    0.32    0.58
   2   0   3    0.59    0.54
   2   0   3    0.71    0.65
  -2   0  -4  901.04   11.88
   2   0   4  902.35   13.24
  -2   0  -4  898.51   12.98
   2   0   4  901.50   11.80
  -2   0  -5    2.20    1.02
   2   0   5   -0.09    0.82
   2   0   6  103.10    4.67
  -2   0  -6   98.77    4.95
  -2   0  -7   -0.36    0.74
  -2   0  -8  235.84    8.63
  -2   0  -9    2.45    0.71
  -2   0  -9   -0.25    0.86
  -2   0 -10  355.16    7.96
  -2   0 -10  352.41   11.68
  -2   0 -11    0.12    0.70
  -2   0 -11    3.06    1.99
  -2   0 -12 3718.28   27.42
  -2   0 -12 3704.76   41.29
  -2   0 -13   39.50    6.17
  -2   0 -13   11.47    2.89
  -2   0 -14 1208.56   16.46
  -2   0 -14 1168.91   25.06
  -2   0 -15   23.22    4.18
  -2   0 -15   11.07    2.11
  -2   0 -16    9.81    2.77
  -2   0 -16    7.82    1.58
  -2   0 -17    1.53    1.25
  -2   0 -17    0.85    0.99
  -2   0 -18   12.25    3.46
  -2   0 -18   13.29    2.02
  -2   0 -19    0.43    0.74
  -2   0 -19    1.33    2.42
  -2   0 -20   74.53    7.82
  -2   0 -21    2.98    2.70
  -2   0 -22   72.18    8.29
  -2   0 -23    2.12    3.28
  -2   0 -24  319.86   17.85
  -2   0 -25    6.18    3.76
  -2   0 -26  116.37   11.54
  -2   0 -27    2.63    2.92
  -2   0 -28   61.94    8.94
  -2   0 -29    6.28    4.14
  -2   0 -30    4.79    3.57
  -2   0 -31   17.39    6.66
   2  -2 -33   11.14    5.36
   2   2 -32   36.79    8.06
   2  -2 -32   32.23    7.16
   2   2 -31  103.18   12.14
   2  -2 -31   87.96   11.19
   2   2 -30    2.55    3.98
   2  -2 -30    6.80    4.48
   2   2 -29   98.92   11.70
   2  -2 -29  105.65   11.60
   2  -2 -29   84.59    8.46
   2   2 -28   13.11    5.54
   2  -2 -28    3.14    3.29
   2  -2 -28    7.22    3.71
   2  -2 -27   97.34    8.91
   2  -2 -27   87.34   10.08
   2   2 -27   84.49   10.25
   2   2 -27   80.68    8.61
   2   2 -26  173.29   14.20
   2  -2 -26  170.94   11.54
   2  -2 -26  174.68   13.63
   2   2 -26  180.00   12.45
   2   2 -25  149.11   11.33
   2  -2 -25  136.33   10.33
   2  -2 -25  155.49   12.61
   2   2 -25  151.13   12.91
   2   2 -24   15.13    3.80
   2  -2 -24    6.53    3.33
   2  -2 -24   14.19    3.82
   2   2 -24   10.92    4.20
   2  -2 -23    5.89    2.68
   2   2 -23    6.57    2.78
   2  -2 -23    5.33    2.87
   2   2 -23    0.48    1.78
   2   2 -22   38.97    6.49
   2   2 -22   43.56    5.85
   2  -2 -22   47.59    6.60
   2  -2 -22   40.82    5.61
   2   2 -21   14.10    4.26
   2   2 -21    8.43    3.54
   2  -2 -21    7.01    2.77
   2  -2 -21    8.34    3.30
   2  -2 -20  481.82   18.90
   2   2 -20  528.06   19.50
   2   2 -20  492.22   20.31
   2  -2 -20  491.33   18.20
   2   2 -19  157.79   11.55
   2  -2 -19  164.81   10.91
   2   2 -19  176.27   11.38
   2  -2 -19  164.77   10.61
   2  -2 -18 1285.83   28.53
   2   2 -18 1303.01   31.03
   2   2 -18 1306.56   29.70
   2  -2 -18 1323.95   29.42
   2  -2 -17   91.63    7.74
   2  -2 -17   79.59    7.18
   2   2 -17   88.38    7.95
   2   2 -17   79.34    7.72
  -2   2  16   75.60    5.54
   2   2 -16   73.39    7.21
   2  -2 -16   71.63    6.48
   2   2 -16   70.33    6.68
   2  -2 -16   71.00    6.63
   2  -2 -15  170.82    9.58
   2   2 -15  150.35    9.70
   2  -2 -15  155.88    9.64
  -2   2  15  159.75    7.73
   2   2 -15  167.21   10.15
   2   2 -14  186.69   10.46
   2   2 -14  194.24   10.73
  -2   2  14  188.60    8.09
   2  -2 -14  186.40   10.38
   2  -2 -14  199.42   10.02
   2  -2 -13  313.23   12.02
   2   2 -13  292.57   12.94
   2  -2 -13  285.34   12.73
   2   2 -13  293.78   12.74
  -2   2  13  285.71    9.50
   2   2 -12 1561.35   29.08
  -2   2  12 1578.99   21.31
   2  -2 -12 1613.49   26.03
   2   2 -12 1590.30   28.47
   2  -2 -12 1603.78   29.20
   2   2 -11  505.26   15.66
   2  -2 -11  516.01   16.35
   2  -2 -11  544.90   14.56
  -2   2  11  488.97   11.36
   2   2 -11  520.98   16.65
   2  -2 -10 1699.16   24.47
   2   2 -10 1761.58   28.20
  -2   2  10 1691.56   20.29
   2  -2 -10 1698.31   29.02
   2   2 -10 1753.06   29.56
   2   2  -9 1453.33   24.86
   2   2  -9 1422.47   26.36
  -2   2   9 1421.94   17.95
   2  -2  -9 1420.53   25.94
   2  -2  -9 1418.58   21.02
  -2   2   9 1424.13   15.11
   2   2  -8  550.18   14.88
   2   2  -8  521.40   15.76
  -2   2   8  523.71    9.96
  -2   2   8  510.82   10.44
   2  -2  -8  530.07   15.63
  -2  -2   8  519.21   15.69
   2  -2  -8  515.19   12.14
   2   2  -7 2474.45   33.16
  -2   2   7 2411.42   22.04
   2  -2  -7 2357.13   27.63
  -2  -2   7 2439.82   32.99
  -2   2   7 2315.43   22.33
   2  -2  -7 2388.58   32.30
   2  -2  -7 2409.27   24.66
   2  -2  -6  175.02    7.51
  -2  -2   6  168.72    8.57
  -2   2   6  178.50    5.98
   2  -2  -6  175.31    6.29
   2   2  -6  171.26    8.62
  -2   2   6  181.84    6.60
   2   2  -5 2029.79   28.82
   2  -2  -5 2007.37   24.76
  -2  -2   5 1951.22   28.47
   2   2  -5 1985.83   28.07
  -2   2   5 1979.88   19.71
   2  -2  -5 2022.58   20.02
   2  -2  -4  219.56    7.03
  -2  -2   4  215.64    9.42
   2  -2  -4  216.92    6.13
   2   2  -4  220.40    9.33
   2   2  -4  215.04    9.09
  -2   2   4  214.12    6.60
   2  -2  -4  196.19    7.74
   2  -2  -3 1881.55   17.19
  -2  -2   3 1836.59   26.99
   2   2  -3 1890.26   26.49
   2  -2  -3 1852.29   23.63
   2   2  -3 1856.55   26.01
  -2   2   3 1921.91   20.39
  -2  -2   2 1078.70   20.63
  -2  -2   2 1083.22   11.67
   2   2  -2 1082.11   19.52
  -2   2   2 1070.52   15.60
   2  -2  -2 1040.12   17.64
   2   2  -2 1052.39   19.28
   2   2  -1    0.79    1.52
  -2  -2   1   -1.92    1.74
   2  -2  -1   -1.18    1.62
   2   2  -1    0.67    0.86
  -2  -2   1    1.75    0.55
  -2   2   1    1.45    1.09
   2   2   0 2380.57   28.00
  -2   2   0 2306.92   24.32
   2   2   0 2307.55   27.29
   2  -2   0 2324.14   26.52
  -2  -2   0 2324.32   30.42
   2  -2   1   94.93    5.42
   2   2   1  104.54    5.91
   2   2   1  102.64    5.65
  -2  -2  -1   99.34    6.30
   2  -2   1   99.35    5.28
   2  -2   1  108.18    4.05
   2  -2   2  383.37   10.63
   2  -2   2  425.07    8.44
   2  -2   2  401.39   11.17
   2   2   2  427.29   11.09
  -2  -2  -2  397.73   12.65
   2   2   2  402.71   11.36
  -2  -2  -3  417.38   13.02
   2  -2   3  410.76   11.42
  -2   2  -3  423.69    9.20
   2  -2   3  438.57    9.06
   2  -2   3  422.59   11.75
   2   2   3  433.37   10.90
   2   2   3  424.18   11.55
  -2   2  -4    1.17    0.75
   2  -2   4    1.21    1.32
  -2  -2  -4    0.43    0.93
   2   2   4   -0.19    1.17
   2  -2   4    1.30    1.18
   2  -2   4    0.86    0.67
  -2  -2  -4    0.62    1.12
   2  -2   5  245.38    9.66
  -2  -2  -5  237.37   10.08
  -2   2  -5  259.78    8.30
   2   2   5  246.55    8.90
  -2  -2  -5  253.18    9.98
   2   2   6    8.70    1.98
  -2   2  -6    5.00    1.39
  -2  -2  -6    7.29    2.18
  -2  -2  -6    8.08    2.00
  -2   2  -7   46.92    3.91
  -2  -2  -7   55.45    4.93
  -2  -2  -7   49.83    4.81
   2   2   7   54.50    4.42
  -2  -2  -8    1.76    1.30
   2   2   8    2.37    1.43
  -2   2  -8    4.58    1.50
  -2   2  -9  576.64   15.04
  -2  -2  -9  560.40   16.36
   2   2   9  584.29   14.59
  -2   2 -10  364.45   12.51
   2   2  10  374.87   11.97
  -2  -2 -10  366.42   13.64
  -2   2 -11   47.62    4.82
  -2  -2 -11   38.28    4.75
   2   2  11   47.51    4.54
   2   2  12  220.71    9.71
  -2  -2 -12  233.71   11.53
  -2  -2 -12  241.83    7.30
  -2   2 -12  242.79   11.08
   2   2  13  178.17    9.01
  -2   2 -13  174.11    9.80
  -2  -2 -13  168.78   10.14
  -2  -2 -13  177.59    6.22
   2   2  14   66.02    5.90
  -2   2 -14   60.61    6.21
  -2  -2 -14   51.62    5.87
  -2  -2 -15  438.72   16.87
   2   2  15  460.45   15.33
  -2  -2 -15  468.46   17.79
  -2   2 -15  444.92   16.80
   2   2  16  319.47   13.25
  -2   2 -16  308.64   14.49
  -2  -2 -16  330.85   15.38
  -2  -2 -16  318.60   14.62
  -2   2 -17  137.99   10.16
  -2  -2 -17  145.86   10.60
   2   2  17  126.43    8.63
  -2  -2 -17  127.29    9.51
  -2  -2 -18  151.28   10.35
   2   2  18  137.82    9.37
  -2   2 -18  145.41   10.69
  -2  -2 -18  139.86   10.72
  -2   2 -19  223.39   13.64
   2   2  19  221.41   11.98
  -2  -2 -19  237.74   13.07
  -2  -2 -19  235.70   14.24
  -2  -2 -20   75.01    7.54
  -2   2 -20   69.30    8.01
  -2  -2 -20   58.98    7.38
  -2   2 -21   57.72    7.58
  -2  -2 -21   67.04    8.06
  -2  -2 -21   74.42    7.53
  -2   2 -22    4.63    2.73
  -2  -2 -22    2.17    2.61
  -2  -2 -22    3.24    2.34
  -2  -2 -23   58.33    6.73
  -2  -2 -23   62.17    8.34
  -2   2 -23   58.75    7.91
  -2  -2 -24   66.68    7.23
  -2   2 -24   69.43    8.98
  -2  -2 -24   72.80    9.05
  -2  -2 -25    2.55    2.36
  -2   2 -25    3.28    3.31
  -2  -2 -25    6.55    3.84
  -2  -2 -26   62.48    8.74
  -2  -2 -26   63.89    7.13
  -2   2 -26   61.72    8.95
  -2  -2 -27    8.27    4.36
  -2   2 -27    5.70    3.89
  -2  -2 -28   28.46    6.57
  -2   2 -28   24.81    6.13
  -2  -2 -29   33.23    7.26
  -2   2 -29   12.92    4.56
  -2   2 -30    3.29    3.79
  -2  -2 -30    0.55    3.00
   2   4 -29    3.10    4.17
   2   4 -29   10.39    4.89
   2   4 -28   73.47   10.17
   2  -4 -28   70.28    9.91
   2   4 -28   71.74   10.63
  -2  -4  27  136.29   15.06
   2   4 -27  123.83   13.54
   2   4 -27  149.30   14.36
   2  -4 -27  145.27   13.59
  -2  -4  26    6.37    4.96
   2  -4 -26    0.17    2.73
   2   4 -26    5.03    4.12
   2   4 -26   11.22    5.05
   2   4 -25   43.74    7.51
  -2  -4  25   48.38    8.67
   2  -4 -25   47.99    7.76
   2   4 -25   44.73    7.96
   2   4 -24    7.61    3.63
   2   4 -24    3.00    2.98
   2  -4 -24    7.15    3.40
   2  -4 -24    6.47    3.98
  -2  -4  24    3.36    4.62
  -2  -4  23   51.34    8.70
   2   4 -23   47.96    7.86
   2  -4 -23   57.84    8.54
   2  -4 -23   60.21    8.14
   2   4 -23   55.63    8.52
   2  -4 -22   97.20   10.69
  -2  -4  22   96.95   11.61
   2   4 -22   94.99   10.96
   2  -4 -22  103.65    9.86
   2   4 -22   96.94   10.57
   2   4 -21   34.86    6.57
   2  -4 -21   46.96    7.75
   2  -4 -21   36.98    6.06
  -2  -4  21   46.53    8.33
   2   4 -21   40.03    7.23
  -2  -4  20   10.85    4.91
   2  -4 -20   13.84    4.29
   2   4 -20   16.96    5.25
   2  -4 -20   17.93    4.47
  -2  -4  19   83.81   10.05
   2  -4 -19   90.16   10.08
   2  -4 -19   81.22    8.26
   2   4 -19   67.04    8.98
   2   4 -18    1.57    2.49
  -2  -4  18    6.38    4.04
   2  -4 -18    6.09    2.57
   2  -4 -17   87.61    9.69
   2   4 -17   70.27    8.83
   2  -4 -17   74.47    7.39
  -2  -4  17   75.79    9.50
   2   4 -16   57.96    8.04
  -2  -4  16   49.51    7.98
   2  -4 -16   60.37    8.15
   2  -4 -16   62.45    6.55
   2  -4 -15    3.07    1.83
   2   4 -15    2.26    3.04
  -2   4  15    7.03    2.35
  -2  -4  15    6.54    3.42
   2  -4 -15    3.05    1.99
   2  -4 -14    7.50    3.20
   2   4 -14    4.26    2.17
  -2  -4  14   10.26    4.75
  -2   4  14    2.22    1.67
   2  -4 -14    7.80    2.46
   2   4 -13  351.24   18.82
   2   4 -13  369.13   18.53
   2  -4 -13  362.10   18.46
  -2   4  13  382.21   13.29
   2  -4 -13  395.30   14.90
  -2  -4  13  401.58   20.14
   2   4 -12   80.07    9.00
   2  -4 -12   64.73    6.08
   2   4 -12   77.28    9.08
  -2  -4  12   63.48    8.07
  -2   4  12   67.46    5.64
   2  -4 -12   71.65    8.26
   2  -4 -11    2.09    2.01
   2   4 -11    0.49    2.22
   2  -4 -11    2.61    2.28
  -2   4  11    1.42    1.37
   2   4 -11    2.87    2.81
  -2  -4  11    1.25    2.99
  -2   4  11    2.42    1.81
   2  -4 -10  255.88   13.28
   2   4 -10  252.89   15.17
  -2   4  10  265.92   11.15
   2  -4 -10  241.59   10.64
   2   4 -10  229.99   14.07
   2  -4 -10  231.66   14.30
  -2   4  10  255.46   10.59
  -2  -4  10  262.46   15.64
  -2  -4  10  238.84   11.59
   2   4  -9   24.81    4.98
   2   4  -9   29.28    5.69
  -2  -4   9   23.76    3.84
  -2   4   9   27.00    3.69
  -2   4   9   16.57    3.22
   2  -4  -9   23.62    4.41
   2  -4  -9   26.24    4.89
   2  -4  -9   29.54    3.68
  -2  -4   9   27.58    5.32
  -2  -4   8  171.68   12.48
  -2   4   8  156.75    8.38
   2  -4  -8  164.42   10.72
   2   4  -8  149.35   11.12
  -2   4   8  193.46   10.18
   2  -4  -8  156.11   11.50
   2   4  -8  152.25   11.48
  -2  -4   8  166.72    8.82
   2  -4  -8  165.66    8.31
   2   4  -7  102.86    9.41
  -2   4   7  100.37    7.64
  -2   4   7  109.04    7.12
   2  -4  -7  113.55    9.72
  -2  -4   7  100.44    9.55
   2   4  -7   98.79    9.04
   2  -4  -7   98.00    8.48
   2  -4  -7   97.76    6.28
  -2  -4   7  102.31    6.71
  -2   4   6  155.85    9.65
   2   4  -6  150.67   11.12
  -2  -4   6  147.83    7.60
   2   4  -6  137.46   10.28
  -2   4   6  139.33    8.00
   2  -4  -6  144.59    7.37
  -2  -4   6  129.47   10.54
   2  -4  -6  142.04    9.99
   2   4  -5   10.52    3.64
   2  -4  -5    9.48    2.08
   2   4  -5    7.34    3.07
  -2  -4   5    3.95    2.58
  -2  -4   5    5.24    1.79
  -2   4   5    8.63    2.61
   2  -4  -5    8.52    2.71
  -2   4   5    7.33    2.30
   2   4  -4  121.31    9.76
  -2   4   4  139.87    9.52
   2  -4  -4  131.10    6.80
  -2  -4   4  136.39   10.46
  -2   4   4  138.12    8.12
   2  -4  -4  137.33    9.82
   2   4  -4  147.29   10.41
   2   4  -3   16.68    3.72
  -2   4   3   18.25    4.06
   2  -4  -3   14.93    3.67
  -2  -4   3   10.61    3.18
  -2   4   3   13.50    2.69
   2   4  -3   10.94    3.20
   2  -4  -3   14.47    2.31
  -2  -4   2  121.69    9.99
   2  -4  -2  118.57    9.07
   2  -4  -2  116.58    6.46
  -2   4   2  116.54    7.87
   2   4  -2  124.65    9.59
   2   4  -2  128.52    9.37
  -2   4   2  118.04    9.03
   2   4  -1   59.71    6.39
  -2   4   1   52.72    5.43
  -2  -4   1   60.03    7.26
   2   4  -1   58.58    6.36
   2  -4  -1   63.40    6.85
  -2   4   1   67.95    7.07
   2  -4   0   10.61    3.09
  -2   4   0   12.11    2.95
  -2   4   0   15.77    3.62
  -2  -4   0   14.78    3.62
   2   4   0   13.24    3.54
   2   4   0   15.29    3.63
   2   4   1  100.74    8.11
   2  -4   1   80.51    7.59
   2   4   1   86.32    7.34
  -2   4  -1   80.64    6.95
  -2  -4  -1   98.64    9.03
  -2   4  -1   93.99    8.57
  -2   4  -2   40.21    5.79
  -2  -4  -2   40.92    6.13
  -2   4  -2   38.63    4.93
   2   4   2   46.02    5.51
   2   4   2   44.00    5.46
   2  -4   2   42.19    5.67
  -2  -4  -3   41.08    5.08
  -2   4  -3   33.81    5.57
   2  -4   3   25.55    4.62
  -2  -4  -3   39.46    5.99
   2   4   3   36.66    4.83
  -2   4  -3   35.13    4.84
   2   4   3   43.90    5.36
  -2   4  -4  209.71   11.90
   2   4   4  224.45   11.44
   2   4   4  226.00   11.54
  -2   4  -4  207.08   13.19
  -2  -4  -4  213.85   11.40
   2  -4   4  218.33   12.66
  -2  -4  -4  220.47   13.38
  -2   4  -5   21.10    4.34
   2   4   5   23.40    4.10
   2   4   5   16.27    3.54
  -2  -4  -5   19.87    3.92
  -2  -4  -5   17.51    4.27
   2  -4   5    7.07    2.78
   2  -4   5   25.51    4.07
  -2   4  -6  115.70    9.19
   2  -4   6  106.89    7.91
   2  -4   6   94.45    8.69
  -2  -4  -6  100.38    9.16
   2   4   6  113.52    8.33
  -2  -4  -6  104.92    8.23
  -2  -4  -7   35.68    5.44
   2  -4   7   32.38    4.81
   2   4   7   33.08    4.67
   2  -4   7   31.15    5.26
  -2   4  -7   31.02    5.35
  -2  -4  -7   34.18    4.97
  -2  -4  -8   15.10    4.39
   2  -4   8   16.81    4.33
  -2  -4  -8   16.20    3.67
   2  -4   8   18.51    4.11
   2   4   8   16.35    3.84
  -2  -4  -9   25.00    5.13
   2   4   9   26.79    4.23
   2  -4   9   30.23    5.42
  -2  -4  -9   23.01    4.23
   2  -4   9   26.49    4.71
   2  -4  10  112.53   10.11
   2  -4  10  109.90    9.00
   2   4  10  128.11    8.81
  -2  -4 -10  120.49   10.17
  -2  -4 -10  112.74    8.93
   2   4  11    3.03    2.26
  -2  -4 -11    2.20    2.48
   2  -4  11    0.95    2.38
   2  -4  11    3.22    3.19
  -2  -4 -12   28.80    4.83
   2  -4  12   30.52    5.83
   2  -4  12   28.65    4.81
   2   4  12   33.52    4.86
   2  -4  13  250.45   15.62
   2  -4  13  242.16   14.65
   2   4  13  230.61   11.99
  -2  -4 -13  248.46   14.02
   2  -4  14   23.15    5.40
   2   4  14   38.74    5.25
  -2  -4 -14   28.72    5.14
   2  -4  14   22.89    5.52
  -2  -4 -15    6.12    2.99
   2  -4  15    4.39    3.46
  -2   4 -15    4.37    2.77
   2   4  15    1.61    2.01
   2  -4  15    5.08    3.51
   2   4  16    4.15    2.92
  -2   4 -16    5.76    3.00
   2  -4  16    9.11    4.97
  -2  -4 -16    8.24    4.51
  -2  -4 -16    4.07    2.56
   2   4  17  315.14   14.94
   2  -4  17  300.13   18.24
  -2  -4 -17  324.43   19.13
  -2  -4 -17  303.06   16.62
  -2   4 -17  287.31   18.45
  -2   4 -17  324.93   16.99
  -2  -4 -18  139.44   12.88
  -2  -4 -18  129.07   11.12
  -2   4 -18  128.10   12.44
   2   4  18  143.82   10.56
   2  -4  18  130.96   12.65
  -2   4 -18  137.58   11.43
  -2   4 -19   14.51    5.02
  -2  -4 -19   13.28    4.54
   2   4  19   13.36    3.90
  -2  -4 -19   10.71    4.05
   2  -4  19   20.66    5.76
  -2   4 -19   17.63    4.87
   2   4  20   93.89    9.13
  -2   4 -20   82.47   10.38
   2  -4  20   96.72   11.07
  -2  -4 -20   88.89   10.36
  -2  -4 -20   74.47    8.90
  -2   4 -20   85.95    9.62
   2   4  21  219.80   13.57
  -2   4 -21  212.57   15.12
   2  -4  21  219.69   16.78
  -2  -4 -21  206.58   15.81
  -2  -4 -21  211.43   15.19
  -2   4 -21  215.97   17.01
  -2  -4 -22   63.28    9.33
  -2   4 -22   64.64    8.77
  -2   4 -22   62.86    9.45
  -2  -4 -22   56.60    8.60
   2  -4  22   58.60    9.61
  -2   4 -23  191.09   16.18
  -2  -4 -23  183.66   14.71
   2  -4  23  192.94   16.67
  -2   4 -23  167.69   14.08
  -2  -4 -23  187.53   15.21
  -2   4 -24  397.77   23.53
  -2   4 -24  359.76   21.03
  -2  -4 -24  408.36   22.40
  -2  -4 -24  395.97   22.23
   2  -4  24  412.96   24.29
  -2  -4 -25   27.14    6.65
  -2   4 -25   39.55    8.39
   2  -4  25   43.01    9.25
  -2  -4 -25   33.56    7.34
  -2  -4 -26   10.91    4.86
  -2   4 -26   14.23    5.79
  -2  -4 -26    8.17    4.64
  -2  -4 -27  185.28   16.04
  -2   4 -27  195.88   17.10
  -2  -4 -27  201.21   16.07
  -2  -6  17    8.11    5.17
   2   6 -16    6.70    3.90
  -2  -6  16    7.36    5.17
  -2  -6  15   19.56    6.59
   2   6 -15   13.57    5.91
  -2  -6  14   16.04    6.53
   2  -6 -14   10.53    5.54
   2   6 -14   20.74    7.23
   2   6 -14    9.65    5.44
   2  -6 -13  186.34   16.33
   2   6 -13  209.62   17.75
  -2  -6  13  185.79   17.23
   2   6 -13  220.92   17.76
  -2  -6  12    8.72    6.19
   2   6 -12    8.30    5.47
   2  -6 -12    9.83    4.54
   2   6 -12    5.62    4.78
   2   6 -11   17.48    5.68
   2   6 -11    2.54    2.79
   2  -6 -11   12.57    4.42
  -2  -6  11    8.63    4.81
   2   6 -10    9.07    4.22
   2  -6 -10    7.53    3.48
  -2  -6  10   13.76    5.32
   2  -6 -10   15.39    4.68
   2   6 -10    7.21    4.36
   2  -6  -9    9.59    3.80
   2   6  -9    9.29    4.29
   2  -6  -9    8.58    3.60
  -2  -6   9    5.85    4.07
   2   6  -9   14.39    5.04
   2  -6  -8    6.32    4.13
  -2  -6   8    5.67    4.99
   2  -6  -8   -1.54    3.43
   2   6  -8    3.69    4.32
   2   6  -8    2.88    3.83
  -2  -6   7   33.81    7.85
   2  -6  -7   15.43    4.91
   2   6  -7   19.55    5.75
   2  -6  -7   19.91    5.54
   2   6  -7   30.80    6.76
   2   6  -6    3.07    3.15
   2   6  -6    7.57    4.54
   2  -6  -6    1.81    3.49
   2  -6  -6    2.43    3.53
  -2  -6   6   11.49    5.00
   2   6  -5   14.43    4.97
   2   6  -5   11.63    4.38
   2  -6  -5    5.95    4.38
   2  -6  -5    2.48    3.04
  -2  -6   5    9.25    5.28
  -2   6   5   15.75    4.30
   2  -6  -4  121.50   12.00
   2  -6  -4  129.59   12.51
   2   6  -4  115.50   11.35
  -2  -6   4  116.77   12.65
   2   6  -4  109.73   11.48
  -2   6   4  129.56   11.59
   2   6  -3   37.40    7.11
   2  -6  -3   48.76    7.91
  -2   6   3   34.01    6.31
  -2  -6   3   50.11    8.45
   2   6  -3   30.68    6.02
   2  -6  -3   28.41    6.16
  -2  -6   2  122.39   12.39
   2  -6  -2  146.36   12.93
   2  -6  -2  122.66   11.93
   2   6  -2  155.71   12.48
   2   6  -2  133.78   12.51
  -2   6   2  147.19   12.81
   2  -6  -1   10.45    4.32
  -2  -6   1    2.77    4.27
  -2   6   1   18.33    5.08
   2   6  -1   12.35    4.11
   2  -6  -1    7.62    3.90
   2   6  -1    7.70    3.53
   2  -6   0    6.86    3.55
   2  -6   0   20.04    5.37
   2   6   0   12.37    4.57
  -2   6   0   16.60    5.27
  -2  -6   0    3.80    3.46
   2   6   0   12.93    4.12
  -2   6  -1   11.49    4.43
   2   6   1   13.37    4.34
   2  -6   1    1.32    3.61
   2   6   1    9.43    3.91
   2  -6   1   16.00    5.56
  -2  -6  -1    1.97    3.40
   2  -6   2  240.63   15.86
   2   6   2  209.26   13.73
  -2  -6  -2  201.30   15.77
   2   6   2  220.90   15.15
  -2   6  -2  226.43   16.66
   2  -6   2  206.64   15.44
   2   6   3   79.97    9.07
  -2  -6  -3   66.25    9.62
   2  -6   3   94.04   11.10
   2  -6   3   86.91    9.40
  -2   6  -3   79.89   10.20
  -2   6  -4   32.49    6.95
   2  -6   4   41.19    7.61
  -2  -6  -4   28.72    6.79
  -2  -6  -5  188.71   15.61
   2  -6   5  157.67   13.87
  -2   6  -5  142.12   13.85
  -2  -6  -6    0.33    4.16
  -2   6  -6    9.36    5.34
  -2   6  -6    7.56    4.10
   2  -6   6    2.77    3.76
   2  -6   7  414.53   22.78
  -2  -6  -7  425.97   23.10
  -2   6  -7  404.44   21.76
  -2   6  -7  425.94   24.11
   2  -6   8    7.77    5.19
  -2   6  -8    3.43    4.57
  -2   6  -8    5.91    4.11
  -2  -6  -8    2.75    2.95
   2  -6   9    1.18    4.11
  -2  -6  -9    0.12    2.99
  -2  -6  -9    1.26    3.48
  -2   6  -9    1.29    3.29
  -2   6  -9    3.29    3.65
  -2  -6 -10   70.64    9.97
   2  -6  10   64.41    9.85
  -2   6 -10   64.76   10.06
  -2  -6 -10   55.15    9.35
  -2   6 -10   65.79    9.49
  -2   6 -11    1.28    3.45
  -2  -6 -11    6.55    3.62
   2  -6  11    4.31    4.29
  -2   6 -11    9.78    4.97
   2  -6  12   10.92    5.68
  -2   6 -12   17.30    5.88
  -2  -6 -12   17.37    5.73
  -2   6 -12   20.81    6.43
  -2   6 -13  235.28   18.52
   2  -6  13  219.63   18.29
  -2   6 -14   62.48   10.45
   2  -6  14   55.42   10.28
   2  -6  15    6.90    5.23
  -2   6 -15   18.71    7.33
  -2   6 -16   43.22    9.09
   2  -6  16   29.16    7.18
   2  -6  17    0.03    4.17
   3  -1 -34   97.99   12.37
   3  -1 -33  135.95   14.09
   3   1 -33  173.73   16.22
   3  -1 -32   80.93   10.80
   3   1 -32   86.48   11.54
   3   1 -31    9.19    4.81
   3  -1 -31    4.80    3.64
   3   1 -30    7.76    4.49
   3  -1 -30    6.79    4.61
   3  -1 -29   13.01    4.66
   3   1 -29   12.04    4.78
   3  -1 -28   75.91    9.27
   3   1 -28   81.68   10.14
   3  -1 -27   21.09    5.37
   3   1 -27   12.42    4.97
   3  -1 -26   78.10    9.24
   3   1 -26   71.33    8.99
   3   1 -25  406.97   20.35
   3  -1 -25  413.23   19.79
   3   1 -25  413.73   15.58
   3  -1 -24  468.13   20.41
   3   1 -24  467.56   21.46
   3   1 -24  481.70   16.46
   3  -1 -23  291.32   15.82
   3   1 -23  273.79   12.29
   3  -1 -23  275.45   12.31
   3   1 -23  272.14   15.98
   3   1 -22   30.89    5.63
   3  -1 -22   31.15    6.27
   3  -1 -22   30.15    5.06
   3  -1 -22   21.63    3.38
   3  -1 -21 1753.70   29.61
   3  -1 -21 1781.59   36.35
   3  -1 -21 1792.06   23.63
   3   1 -21 1786.57   30.24
   3   1 -21 1790.63   38.06
   3   1 -20  508.86   16.21
   3  -1 -20  509.06   15.69
   3   1 -20  506.65   19.93
   3  -1 -20  526.37   19.25
   3  -1 -20  495.83   12.49
   3  -1 -19    4.98    3.27
   3   1 -19   11.34    3.80
   3   1 -19   13.39    4.82
   3  -1 -19    4.70    2.36
   3  -1 -19    6.32    2.84
   3  -1 -18  716.35   20.98
   3   1 -18  701.58   21.84
   3  -1 -18  712.27   14.64
   3  -1 -18  683.48   17.46
   3   1 -18  727.33   18.38
   3   1 -17  363.33   12.84
   3   1 -17  367.98   15.38
   3  -1 -17  344.93   12.19
   3  -1 -17  361.78   14.38
   3  -1 -17  358.32   10.29
   3  -1 -16  136.94    6.34
   3  -1 -16  145.03    8.87
   3   1 -16  133.65    7.72
   3   1 -16  131.49    9.03
   3  -1 -16  143.96    7.75
   3   1 -15  363.44   14.27
   3   1 -15  333.15   11.73
   3  -1 -15  352.07   11.81
   3  -1 -15  350.56   13.09
   3  -1 -15  372.42   10.19
   3   1 -14   96.44    6.28
   3   1 -14   91.21    7.02
   3  -1 -14   93.64    6.59
   3  -1 -14   97.82    5.22
   3  -1 -14  106.01    6.43
   3  -1 -13  408.71   10.35
   3   1 -13  391.16   13.86
   3  -1 -13  404.42   12.86
   3  -1 -13  415.79   12.28
   3   1 -13  386.90   12.03
   3  -1 -12   89.96    5.80
   3  -1 -12   94.94    5.81
   3   1 -12   86.09    6.38
   3  -1 -12   88.16    4.79
   3   1 -12   93.11    5.78
   3  -1 -11    0.10    1.43
   3   1 -11    1.02    1.23
   3  -1 -11    2.24    1.47
   3   1 -11    3.05    1.46
   3  -1 -11    5.06    2.14
   3  -1 -10 1115.88   16.43
   3  -1 -10 1076.06   17.89
   3  -1 -10 1077.45   18.38
   3   1 -10 1052.59   18.34
   3   1 -10 1064.96   20.21
   3  -1  -9    4.88    1.05
   3  -1  -9   10.32    2.25
   3   1  -9    4.82    1.73
   3  -1  -9    8.18    2.51
   3   1  -9    6.77    1.69
   3   1  -8 4539.37   38.25
   3  -1  -8 4654.29   32.87
   3  -1  -8 4599.50   32.03
   3  -1  -8 4579.39   24.04
   3   1  -8 4648.20   36.03
  -3   1   7 1863.76   13.58
   3   1  -7 1895.17   23.90
   3  -1  -7 1833.16   22.02
  -3   1   7 1933.53   19.07
   3  -1  -7 1849.08   13.75
   3  -1  -7 1889.39   18.72
   3  -1  -7 1870.65   20.42
   3   1  -7 1833.45   22.14
  -3   1   6 3874.96   25.43
   3   1  -6 3892.78   32.96
   3  -1  -6 3865.57   17.68
   3  -1  -6 3837.71   28.85
  -3   1   6 3873.88   24.39
   3  -1  -6 3780.26   24.28
  -3   1   6 3877.90   16.99
   3  -1  -6 3939.41   31.11
   3   1  -6 3866.86   31.13
  -3   1   3 2071.93   20.75
   3   1  -3 2010.68   21.71
   3  -1  -3 1983.43   14.30
  -3  -1   3 1981.34   21.83
   3  -1  -3 1901.53   19.97
   3   1  -3 1966.47   20.30
   3  -1  -3 2094.82   20.01
  -3   1   3 2038.32   14.97
   3   1  -2 4855.97   30.87
  -3   1   2 4891.04   30.04
   3  -1  -2 4876.07   28.85
   3  -1  -2 4993.11   22.15
   3   1  -2 4885.99   33.26
  -3  -1   2 4857.34   34.00
  -3   1   2 4910.34   22.10
  -3   1   2 5040.51   31.53
  -3   1   1 3943.46   25.53
   3  -1  -1 4029.69   20.31
  -3   1   1 4065.24   27.82
  -3   1   1 4118.33   20.12
  -3  -1   1 3947.43   30.63
   3  -1  -1 4044.51   24.74
   3   1  -1 3854.08   29.07
  -3   1   1 4041.73   28.22
  -3  -1   1 4012.00   27.60
   3  -1   0 3653.81   27.58
  -3   1   0 3641.57   27.26
  -3   1   0 3614.28   22.99
   3  -1   0 3592.18   21.79
  -3  -1   0 3665.24   25.57
   3   1   0 3542.69   27.32
   3  -1   0 3677.13   20.12
  -3   1   0 3671.51   27.07
  -3  -1   0 3522.54   29.01
   3  -1   1  375.68    6.44
  -3   1  -1  374.99    6.86
  -3   1  -1  352.13    8.75
   3   1   1  360.90    8.71
  -3   1  -1  364.25    5.43
  -3  -1  -1  377.95    8.14
   3  -1   1  368.22    5.59
  -3  -1  -1  363.07    9.44
   3  -1   2 1040.45   15.95
  -3  -1  -2 1033.09   16.24
   3  -1   2  999.65    9.46
   3   1   2 1053.34   15.15
  -3   1  -2 1036.55   10.94
   3  -1   2 1081.65   11.30
  -3   1  -3  339.50    7.16
   3  -1   3  327.78    4.75
  -3  -1  -3  345.98    9.64
   3  -1   3  323.49    7.20
  -3  -1  -3  336.38    9.94
   3   1   3  332.07    8.70
  -3   1  -4   39.60    2.77
   3  -1   4   43.33    2.91
   3   1   4   36.06    3.02
  -3  -1  -4   38.78    3.38
  -3  -1  -4   41.68    3.67
   3   1   5    2.81    1.36
  -3  -1  -5    1.53    1.35
  -3   1  -5    2.32    1.22
  -3   1  -6 1295.06   18.22
   3   1   6 1266.00   18.49
  -3  -1  -6 1313.54   21.55
   3   1   7 3709.82   32.59
  -3  -1  -7 3801.08   37.91
  -3   1  -7 3732.78   32.97
  -3  -1  -8  434.02   13.36
   3   1   8  460.67   11.92
  -3   1  -8  448.36   12.21
  -3  -1  -9  917.12   20.16
  -3   1  -9  888.42   17.95
   3   1   9  914.59   17.41
   3   1   9  878.64    9.21
   3   1  10  695.18   15.87
  -3   1 -10  701.81   16.86
  -3  -1 -10  688.30   18.07
   3   1  11 1445.02   23.72
  -3  -1 -11 1402.09   26.58
  -3   1 -11 1452.51   25.13
   3   1  12 1005.12   20.42
  -3  -1 -12  974.21   22.87
  -3   1 -12  994.66   21.86
   3   1  13    3.83    1.98
  -3  -1 -13    0.03    1.55
  -3   1 -13    5.80    3.10
  -3   1 -14   12.13    2.97
   3   1  14   11.17    2.75
  -3  -1 -14   13.96    3.17
  -3  -1 -15   29.57    3.87
  -3   1 -15   33.79    4.83
   3   1  15   33.00    4.51
  -3  -1 -15   29.86    4.79
  -3  -1 -16  681.14   17.91
  -3   1 -16  677.82   20.87
  -3  -1 -16  697.76   21.86
  -3  -1 -17   19.49    5.32
  -3  -1 -17   23.61    3.60
  -3   1 -18  300.72   14.91
  -3  -1 -18  314.48   15.62
  -3  -1 -18  330.46   12.67
  -3  -1 -19   76.58    8.16
  -3  -1 -19   87.45    6.80
  -3   1 -19   75.42    7.96
  -3   1 -20   57.55    7.25
  -3  -1 -20   49.02    5.09
  -3  -1 -20   69.91    8.13
  -3   1 -21   84.47    8.84
  -3  -1 -21   83.83    6.80
  -3  -1 -21   90.47    9.21
  -3   1 -22   90.13    9.35
  -3  -1 -22   83.77    6.71
  -3  -1 -22   95.90    9.89
  -3   1 -23   68.87    8.46
  -3  -1 -23   71.33    9.07
  -3  -1 -24  555.67   24.19
  -3   1 -24  574.74   24.38
  -3   1 -25  300.71   18.21
  -3  -1 -25  286.25   18.07
  -3   1 -26   40.87    7.26
  -3  -1 -26   39.56    7.27
  -3   1 -27   32.24    6.90
  -3  -1 -27   17.04    5.00
  -3   1 -28   15.50    4.53
  -3  -1 -28   21.67    6.22
  -3   1 -29   20.21    5.65
  -3  -1 -29   30.04    6.62
  -3  -1 -30    2.85    3.90
  -3   1 -30    2.21    3.35
  -3   1 -31    2.29    3.47
   3  -3 -32   11.20    3.94
   3  -3 -31   -1.22    2.80
   3   3 -31    5.06    4.46
   3  -3 -31   -0.79    2.46
   3  -3 -30   40.64    6.98
   3   3 -30   50.51    9.02
   3  -3 -30   43.11    7.95
   3  -3 -29    8.96    3.76
   3   3 -29    9.78    3.96
   3  -3 -29    4.11    3.53
   3   3 -29    9.55    4.84
   3  -3 -28  102.46   10.35
   3   3 -28  105.57   11.98
   3   3 -28  107.34   10.98
   3  -3 -28  113.72   11.59
   3   3 -27    5.58    3.45
   3  -3 -27    5.80    3.38
   3   3 -27    4.45    3.60
   3  -3 -27    4.62    3.05
   3   3 -26    5.06    3.48
   3  -3 -26    1.26    2.90
   3  -3 -26    4.39    2.94
   3   3 -26    5.90    3.68
   3   3 -25  157.40   13.69
   3  -3 -25  187.05   13.69
   3  -3 -25  142.98   11.81
   3   3 -25  160.39   12.94
   3   3 -24   25.28    5.59
   3  -3 -24   29.28    5.76
   3  -3 -24   28.31    5.63
   3   3 -24   30.01    6.66
   3   3 -23   15.97    4.35
   3   3 -23   13.40    4.88
   3  -3 -23   17.71    4.78
   3  -3 -23   22.56    4.93
   3   3 -22  279.82   16.78
   3  -3 -22  276.98   15.88
   3  -3 -22  310.51   16.18
   3   3 -22  272.94   16.29
   3   3 -21    0.22    3.06
   3   3 -21    9.16    4.09
   3  -3 -21    4.17    3.16
   3  -3 -21    0.58    2.63
   3  -3 -20  155.80   10.80
   3   3 -20  137.05   11.37
   3  -3 -20  156.31   11.81
   3   3 -20  130.72   11.06
   3   3 -19   34.73    6.05
   3   3 -19   24.90    5.21
   3  -3 -19   36.08    5.29
   3  -3 -19   40.60    6.25
   3   3 -18    0.93    2.05
   3  -3 -18   -0.61    1.41
   3   3 -18    5.38    3.01
   3  -3 -18    5.04    2.82
  -3   3  18    5.03    2.43
   3  -3 -17   10.65    3.96
   3  -3 -17    5.65    2.75
   3   3 -17    4.11    3.29
   3   3 -17    4.75    2.63
  -3  -3  17    2.72    4.18
  -3   3  17    1.52    2.22
   3   3 -16  851.03   25.78
   3  -3 -16  917.71   23.02
  -3  -3  16  947.53   28.41
   3  -3 -16  954.88   27.54
  -3   3  16  943.35   19.61
   3   3 -16  904.04   27.22
   3  -3 -15   50.32    5.39
   3   3 -15   47.54    6.54
  -3   3  15   49.19    4.60
   3   3 -15   45.66    6.17
  -3  -3  15   55.58    7.53
   3  -3 -15   41.36    6.18
  -3   3  14   29.48    3.59
   3   3 -14   24.28    4.43
  -3  -3  14   26.93    4.99
   3   3 -14   24.68    4.74
   3  -3 -14   28.98    4.14
   3  -3 -14   28.95    4.93
  -3  -3  13    2.62    2.60
  -3   3  13    3.46    1.52
   3   3 -13    0.44    2.08
   3  -3 -13    2.44    1.73
   3  -3 -13    2.40    2.00
  -3   3  12    6.14    1.79
   3   3 -12    0.24    2.28
  -3   3  12    4.07    1.24
   3  -3 -12    4.07    1.88
   3  -3 -12    4.11    1.94
  -3  -3  12    2.16    2.12
   3  -3 -11  139.09    7.46
  -3  -3  11  142.72   10.32
  -3   3  11  138.48    6.56
   3  -3 -11  133.06    9.69
  -3   3  11  126.59    6.00
   3   3 -11  125.02    9.40
   3  -3 -10  222.94    8.95
   3   3 -10  228.01   12.54
  -3   3  10  219.95    8.08
   3  -3 -10  212.21   11.90
  -3  -3  10  214.79   12.43
  -3   3  10  214.24    8.35
   3   3 -10  209.85   12.01
  -3   3   9  612.05   14.61
   3  -3  -9  607.46   14.14
  -3  -3   9  619.89   20.81
   3  -3  -9  619.66   19.99
   3   3  -9  588.93   19.61
   3  -3  -9  598.94   16.78
   3   3  -9  642.72   20.53
  -3   3   9  604.85   13.24
   3  -3  -8  125.83    7.81
   3  -3  -8  128.39    6.20
  -3   3   8  125.37    6.04
   3  -3  -8  117.04    8.71
  -3   3   8  127.28    6.97
   3   3  -8  144.33    9.77
  -3  -3   8  116.16    9.06
   3   3  -8  135.36    9.34
  -3  -3   7  210.15   11.87
   3   3  -7  221.49   11.78
   3  -3  -7  227.15    7.83
   3  -3  -7  236.31   10.50
   3   3  -7  225.59   11.89
  -3   3   7  225.17    9.54
  -3   3   7  227.67    8.14
   3  -3  -7  216.85   11.42
  -3  -3   6   12.78    3.19
  -3   3   6   10.95    1.96
   3   3  -6   11.63    2.99
   3  -3  -6    8.29    2.08
   3   3  -6    8.84    2.92
  -3   3   6   13.51    2.56
   3  -3  -6   11.87    2.63
   3  -3  -6   13.09    1.92
   3  -3  -5  123.68    7.53
  -3  -3   5  115.84    8.65
   3   3  -5  117.65    8.25
   3   3  -5  127.10    8.68
   3  -3  -5  133.49    8.69
   3  -3  -5  116.03    5.08
  -3   3   5  107.87    5.77
   3  -3  -4  195.06   10.30
  -3   3   4  191.32    7.79
   3   3  -4  199.29   10.66
   3  -3  -4  192.58    6.28
  -3  -3   4  198.09   11.19
   3  -3  -4  197.63    9.51
   3   3  -4  219.21   11.15
  -3  -3   4  195.31    6.44
  -3  -3   3  833.33   22.73
   3   3  -3  833.43   21.18
  -3  -3   3  821.14   11.83
   3  -3  -3  824.32   19.36
   3  -3  -3  831.93   20.59
  -3   3   3  857.86   16.88
   3   3  -3  812.46   20.95
   3  -3  -3  826.33   12.68
  -3  -3   2   61.77    6.26
   3   3  -2   67.26    6.16
   3  -3  -2   68.44    3.68
   3  -3  -2   74.23    5.91
   3  -3  -2   79.30    3.81
  -3   3   2   63.87    4.80
   3   3  -1   -0.51    1.36
  -3  -3   1   -2.82    2.47
   3  -3  -1    1.50    0.50
  -3   3   1    1.69    1.18
   3   3  -1    0.38    1.58
   3  -3  -1    0.67    1.18
  -3  -3   0   97.25    7.82
   3   3   0   99.38    7.01
   3  -3   0   96.29    6.73
   3  -3   0   92.86    4.18
   3   3   0   97.59    7.20
  -3   3   0   93.28    6.09
   3  -3   1   94.17    6.74
  -3  -3  -1   96.95    7.91
   3  -3   1  101.66    4.43
   3   3   1   95.88    6.98
   3   3   1  101.14    6.98
  -3   3  -1   95.66    6.33
   3  -3   2   74.94    6.14
   3  -3   2   75.28    3.97
   3   3   2   71.65    5.97
  -3   3  -2   70.87    5.85
   3   3   2   77.41    5.95
   3  -3   2   85.16    6.02
  -3  -3  -2   74.42    6.95
  -3  -3  -3  176.27   10.62
   3   3   3  188.69    9.06
   3  -3   3  176.47    8.97
   3  -3   3  181.10    9.37
   3   3   3  192.64    9.72
   3  -3   4  228.14   10.81
   3  -3   4  253.53   11.17
  -3  -3  -4  248.80   12.57
   3   3   4  239.72   10.86
  -3  -3  -4  246.80   11.61
  -3  -3  -5  788.81   21.00
   3  -3   5  832.17   20.58
   3  -3   5  816.78   20.84
   3   3   5  838.62   20.15
  -3  -3  -5  810.35   22.60
  -3  -3  -6   52.98    6.24
   3  -3   6   49.54    5.32
  -3  -3  -6   53.41    5.60
   3  -3   6   53.97    4.30
   3  -3   6   54.19    5.62
   3   3   6   53.63    5.24
   3  -3   7  156.28    9.57
  -3  -3  -7  135.11    9.43
   3  -3   7  136.73    8.93
   3   3   7  148.53    8.57
  -3  -3  -7  134.92    8.93
  -3   3  -7  151.42    7.93
   3  -3   7  143.55    6.53
  -3  -3  -8  296.09   13.43
  -3  -3  -8  295.41   13.90
   3  -3   8  302.61   13.53
  -3   3  -8  295.11   11.36
   3  -3   8  291.92    8.90
   3   3   8  283.53   11.81
   3  -3   8  284.46   13.21
  -3  -3  -9    7.45    3.25
   3  -3   9    3.69    2.04
   3  -3   9    8.80    3.29
   3  -3   9    4.16    1.26
  -3   3  -9    6.17    2.10
   3   3   9    2.20    1.92
  -3  -3  -9    6.82    2.87
   3  -3  10  372.24   16.01
   3  -3  10  334.64    8.28
   3   3  10  352.90   13.47
  -3  -3 -10  346.46   15.01
  -3   3 -10  353.27   13.31
   3   3  11  404.22   14.59
  -3   3 -11  411.12   14.85
  -3  -3 -11  403.92   16.53
  -3  -3 -12  772.88   23.37
  -3   3 -12  778.17   21.11
   3   3  12  790.83   20.67
  -3   3 -13  119.36    8.81
  -3  -3 -13  126.73    9.93
   3   3  13  125.99    8.60
   3   3  14  197.47   11.01
  -3   3 -14  212.20   11.96
  -3  -3 -14  202.57   12.54
   3   3  15 1263.81   27.63
  -3  -3 -15 1241.21   31.25
  -3   3 -15 1210.70   29.04
   3   3  16  137.04    9.67
  -3  -3 -16  137.03   10.89
  -3   3 -16  139.62   10.35
  -3  -3 -17  116.08   10.34
  -3  -3 -17  118.63   10.47
  -3   3 -17  108.52    9.55
   3   3  17  112.25    8.67
  -3   3 -18   40.32    6.22
  -3  -3 -18   39.06    6.34
  -3  -3 -18   43.34    6.79
   3   3  18   49.84    6.19
  -3   3 -19   11.91    4.09
  -3  -3 -19   11.34    3.95
   3   3  19   12.21    4.59
  -3  -3 -19   14.00    4.91
  -3   3 -20  424.04   19.96
  -3  -3 -20  417.16   20.26
   3   3  20  448.78   18.54
  -3  -3 -20  415.97   20.45
  -3  -3 -21   -0.62    2.46
  -3   3 -21    6.32    3.53
  -3  -3 -21    3.62    2.67
  -3  -3 -22  153.33   12.44
  -3   3 -22  189.45   14.21
  -3  -3 -22  176.56   14.02
   3   3  22  177.73   12.56
  -3  -3 -23  101.09   10.32
  -3  -3 -23   85.10   10.04
  -3   3 -23   96.70   10.41
  -3   3 -24   28.15    6.32
  -3  -3 -24   19.30    4.86
  -3  -3 -24   22.19    5.87
  -3  -3 -25   12.89    4.12
  -3  -3 -25   12.58    4.45
  -3   3 -25   17.09    5.30
  -3  -3 -26    3.82    3.39
  -3  -3 -26    4.46    3.70
  -3   3 -26    3.89    3.25
  -3   3 -26    6.59    4.09
  -3  -3 -27   65.53    9.87
  -3   3 -27   43.69    8.09
  -3   3 -27   46.01    8.11
  -3   3 -28   45.06    8.65
  -3  -3 -28   57.15    9.28
  -3   3 -28   42.72    8.49
  -3   3 -29   75.02   10.73
  -3  -5  23  113.99   14.00
   3   5 -23  115.35   13.10
  -3  -5  22   -0.39    3.60
   3   5 -22    8.59    4.66
   3   5 -22   10.21    5.44
   3  -5 -22    3.71    3.86
   3  -5 -21   11.64    4.28
  -3  -5  21   15.12    6.13
   3   5 -21   15.11    6.35
   3   5 -21   16.50    5.22
  -3  -5  20    1.75    3.56
   3  -5 -20    3.83    3.67
   3   5 -20    3.54    4.86
   3   5 -20    3.40    4.39
   3  -5 -19   56.63    8.72
  -3  -5  19   56.49    9.51
   3   5 -19   70.88    9.95
   3   5 -19   69.85   10.23
   3  -5 -18    6.39    4.06
   3   5 -18    2.46    3.34
   3   5 -18   12.37    5.74
  -3  -5  18    7.91    4.74
   3   5 -17   12.51    4.74
   3  -5 -17   19.08    5.45
  -3  -5  17   16.75    5.99
   3   5 -17   18.51    5.38
   3   5 -16   41.03    7.59
   3  -5 -16   45.14    7.63
  -3  -5  16   36.86    7.34
   3   5 -16   40.84    7.73
   3   5 -15    2.56    3.23
   3   5 -15    5.26    3.76
   3  -5 -15    3.08    3.42
  -3  -5  15    2.20    4.16
   3   5 -14   90.45   10.69
   3   5 -14   96.24   11.08
   3  -5 -14   94.28   10.58
  -3  -5  14  102.61   12.20
   3  -5 -13  117.02   11.79
   3   5 -13  140.11   13.16
   3   5 -13  144.55   13.26
  -3  -5  13  150.56   14.14
  -3  -5  12   10.11    5.49
   3  -5 -12   12.94    4.40
   3   5 -12    8.30    4.18
   3   5 -12    7.48    4.15
   3   5 -11   -4.72    3.09
  -3  -5  11    2.38    3.37
   3  -5 -11    0.79    2.83
   3   5 -11    3.62    3.33
   3  -5 -10  117.93   10.20
  -3  -5  10  112.58   11.84
   3  -5 -10  125.00   11.66
   3   5 -10  133.29   12.14
   3   5 -10  122.71   11.82
  -3  -5   9   82.87   10.26
   3   5  -9   84.66    9.83
   3  -5  -9   90.44    9.93
   3  -5  -9   99.54    9.61
  -3   5   9   88.55    8.03
   3   5  -9   85.04    9.99
   3  -5  -8   -0.14    3.16
  -3   5   8    6.70    2.80
   3  -5  -8    3.33    2.91
   3   5  -8    0.86    2.35
  -3  -5   8    0.97    2.74
   3   5  -8    0.93    2.20
   3  -5  -7    3.43    2.67
   3   5  -7   11.03    4.55
  -3   5   7    8.16    3.45
   3   5  -7    7.26    3.71
   3  -5  -7   12.70    4.23
  -3  -5   7    5.42    3.74
   3  -5  -6  199.94   14.03
  -3   5   6  198.69   12.64
   3   5  -6  183.48   13.43
   3  -5  -6  198.74   13.22
  -3  -5   6  179.84   14.39
   3   5  -6  190.20   14.00
  -3  -5   5   14.80    4.66
   3  -5  -5   17.43    4.31
   3   5  -5   17.18    4.18
   3   5  -5   11.87    4.19
  -3   5   5   15.12    3.77
   3  -5  -5   12.73    4.37
   3   5  -4   65.26    8.11
  -3   5   4   76.77    6.67
   3  -5  -4   65.22    7.86
  -3   5   4   70.17    7.88
  -3  -5   4   83.10    9.48
   3   5  -4   65.96    7.90
   3  -5  -4   72.47    8.15
  -3   5   3    9.46    3.68
  -3   5   3   12.95    3.31
   3  -5  -3    9.60    3.85
  -3  -5   3    8.79    3.80
   3   5  -3   16.42    4.64
   3   5  -3    8.40    3.36
   3  -5  -3   11.00    3.83
   3  -5  -2   -0.62    2.22
   3   5  -2    2.30    2.20
   3  -5  -2    0.39    2.70
  -3   5   2   -1.14    2.06
   3   5  -2    0.88    2.34
  -3  -5   2    5.14    3.92
  -3   5   2   -2.03    1.72
   3  -5  -1  152.57   11.78
  -3  -5   1  141.41   12.32
   3   5  -1  151.11   11.30
   3  -5  -1  151.67   11.49
  -3   5   1  155.62   10.21
   3   5  -1  168.68   12.33
  -3   5   1  150.62   12.03
  -3  -5   0   55.07    8.66
   3  -5   0   54.44    7.08
   3   5   0   71.02    8.09
   3   5   0   66.41    7.92
   3  -5   0   52.71    7.30
  -3   5   0   63.49    8.38
  -3   5   0   53.87    6.30
   3   5   1  898.39   27.40
  -3  -5  -1  836.45   29.50
  -3   5  -1  844.89   24.52
   3  -5   1  865.79   27.83
   3  -5   1  822.48   25.63
   3   5   1  848.38   25.80
  -3   5  -1  884.35   29.56
  -3  -5  -2   24.42    4.96
  -3  -5  -2   13.12    5.02
   3  -5   2   20.36    5.29
  -3   5  -2   21.34    5.57
   3   5   2   17.23    4.75
   3   5   2   25.64    5.01
   3  -5   2   25.03    5.10
  -3   5  -2   18.31    4.82
  -3  -5  -3  214.35   12.94
  -3  -5  -3  194.62   14.34
   3   5   3  203.94   12.60
  -3   5  -3  206.55   12.80
   3  -5   3  186.78   11.97
   3  -5   3  194.86   13.50
   3   5   3  210.95   12.96
  -3   5  -3  204.45   14.62
  -3  -5  -4  259.23   16.74
   3   5   4  286.21   14.81
  -3   5  -4  260.87   14.77
   3  -5   4  269.87   14.08
   3  -5   4  237.05   14.89
  -3  -5  -4  284.67   14.91
  -3   5  -4  256.79   16.62
  -3  -5  -5   13.08    4.25
  -3   5  -5   22.14    5.64
  -3  -5  -5   10.95    3.93
   3   5   5   14.63    3.86
   3  -5   5   15.40    3.74
  -3   5  -5   25.73    5.71
   3  -5   5   16.01    4.87
  -3  -5  -6  363.57   19.81
   3  -5   6  341.60   18.39
   3   5   6  383.09   17.09
  -3   5  -6  395.41   19.19
  -3  -5  -6  380.94   17.42
  -3   5  -6  404.06   21.26
  -3  -5  -7   61.49    8.53
  -3   5  -7   61.92    8.77
  -3   5  -7   74.70    8.68
  -3  -5  -7   58.87    7.17
   3   5   7   69.99    7.61
   3  -5   7   65.68    8.59
  -3   5  -8   -2.31    2.87
   3   5   8    6.86    3.17
   3  -5   8    2.35    2.78
  -3   5  -8    1.34    2.16
  -3  -5  -8    1.05    1.96
  -3  -5  -8    2.91    2.62
   3  -5   9    7.73    3.93
  -3  -5  -9    5.70    2.61
   3   5   9    5.64    2.79
  -3   5  -9    7.00    3.99
   3  -5   9   -0.53    3.10
  -3  -5  -9    5.61    2.87
  -3   5  -9    8.38    3.35
   3  -5  10    6.63    3.99
  -3   5 -10   -2.63    2.99
  -3  -5 -10   -6.70    2.86
  -3  -5 -10   -0.97    3.25
   3   5  10    1.07    1.93
   3  -5  10    4.93    3.71
  -3   5 -10    1.57    2.50
   3  -5  11    0.08    2.93
  -3   5 -11    2.55    3.74
   3   5  11    4.43    2.26
   3  -5  11    0.88    2.35
  -3   5 -11    4.84    2.87
  -3  -5 -11    1.98    2.28
  -3   5 -12    7.29    4.02
   3  -5  12   10.33    4.21
   3   5  12    6.53    3.46
   3  -5  12    1.63    2.49
  -3   5 -12    8.24    3.82
   3  -5  13  183.92   13.83
   3   5  13  207.32   12.86
  -3   5 -13  178.06   14.60
   3  -5  13  179.18   15.01
  -3   5 -13  178.36   15.55
  -3   5 -14   45.79    8.42
   3  -5  14   37.76    7.50
   3   5  14   43.66    6.13
   3  -5  14   37.36    6.69
  -3  -5 -15   85.21   11.08
   3  -5  15   85.97   10.80
   3  -5  15   83.46    9.76
  -3   5 -15   75.20   10.59
  -3  -5 -16    8.50    4.58
   3  -5  16    6.75    4.13
   3  -5  16    2.96    4.60
  -3   5 -16    4.07    4.66
   3  -5  17   18.71    5.73
  -3  -5 -17    8.82    4.53
  -3   5 -17   10.52    4.19
   3  -5  17   12.17    5.64
  -3   5 -18   13.53    5.39
   3  -5  18   11.13    5.47
   3  -5  18   11.96    6.57
  -3  -5 -18   11.84    5.56
   3  -5  19  234.56   17.51
  -3  -5 -19  229.27   18.38
  -3   5 -19  238.12   19.09
   3  -5  19  242.17   18.55
  -3   5 -20   35.20    7.93
   3  -5  20   30.85    7.69
  -3  -5 -20   26.39    6.65
   3  -5  20   24.93    6.67
   3  -5  21   20.40    6.28
   3  -5  21   15.30    5.81
   3  -5  22   14.44    6.07
   3  -5  22    0.39    3.64
   3  -5  23    4.51    5.12
   3  -7  -3    9.45    4.09
   4   0 -34  126.32   13.89
   4   0 -33    4.40    4.47
   4   0 -32   38.85    7.66
   4   0 -31    2.06    3.55
   4   0 -30  133.10   13.00
   4   0 -29    8.31    4.22
   4   0 -28  115.75   11.49
   4   0 -27    2.94    3.38
   4   0 -26   53.37    7.80
   4   0 -25   -0.91    2.94
   4   0 -24  287.47   16.11
   4   0 -23    8.96    2.12
   4   0 -23   27.73    5.95
   4   0 -22  872.86   16.13
   4   0 -22  892.19   26.71
   4   0 -22  869.50   15.39
   4   0 -21    3.60    1.58
   4   0 -21    3.26    1.94
   4   0 -21    7.46    4.07
   4   0 -20    8.78    1.77
   4   0 -20    7.91    2.89
   4   0 -20    8.76    1.69
   4   0 -19    4.63    2.29
   4   0 -19    8.45    3.81
   4   0 -19    5.77    1.87
   4   0 -18  754.30   14.02
   4   0 -18  741.13   21.50
   4   0 -18  786.50   13.51
   4   0 -17    5.24    1.79
   4   0 -17    1.58    2.76
   4   0 -17    2.47    1.53
   4   0 -16   79.26    4.39
   4   0 -16   61.76    5.83
   4   0 -16   68.75    3.81
   4   0 -15    0.44    0.76
   4   0 -15    0.58    1.01
   4   0 -15    3.26    2.27
   4   0 -14  412.93    9.56
   4   0 -14  422.50   14.03
   4   0 -14  422.60    8.79
   4   0 -13    3.00    1.24
   4   0 -13    3.55    2.31
   4   0 -13    2.96    1.02
   4   0 -12 1056.92   14.63
   4   0 -12 1048.29   12.95
   4   0 -12 1013.24   19.99
   4   0 -11    0.74    0.98
   4   0 -11    0.98    1.34
  -4   0  10    6.82    1.18
   4   0 -10    6.10    1.68
   4   0  -9    0.85    0.72
  -4   0   9   -0.40    0.50
   4   0  -8 1193.43   17.93
  -4   0   8 1411.64   14.34
   4   0  -7    1.31    1.01
  -4   0   7    2.34    0.69
  -4   0   6 9061.22   42.90
   4   0  -6 8598.63   42.25
  -4   0   5    0.35    0.58
   4   0  -5   -0.60    0.86
   4   0  -4  841.13    9.94
  -4   0   4  829.34   11.72
  -4   0   3    0.85    0.55
   4   0  -3    1.00    0.55
   4   0  -3    0.77    0.58
  -4   0   2   79.49    2.60
   4   0  -2   86.32    3.04
  -4   0   2   85.50    3.08
   4   0  -2   80.22    3.03
   4   0  -2   76.51    2.63
  -4   0   1    0.83    0.48
  -4   0   1   -0.54    0.50
   4   0  -1    0.72    0.53
   4   0  -1    0.37    0.62
   4   0  -1    0.63    0.59
   4   0   1    0.52    0.49
   4   0   1    0.70    0.53
  -4   0  -1    0.28    0.78
  -4   0  -1    0.20    0.68
   4   0   1    1.34    0.95
  -4   0  -1    1.33    0.77
   4   0   1    1.60    0.79
  -4   0  -2    0.80    0.83
   4   0   2   -0.38    0.71
  -4   0  -2    1.62    0.85
   4   0   2    0.02    0.62
  -4   0  -3    0.56    0.63
   4   0   3    0.63    0.35
   4   0   3    0.68    0.64
  -4   0  -4  130.38    5.88
   4   0   4  143.40    3.24
   4   0   4  143.12    5.50
   4   0   5    0.03    0.22
  -4   0  -5    0.14    0.71
  -4   0  -6   63.03    4.53
   4   0   6   69.65    4.35
   4   0   7    0.01    0.89
  -4   0  -7    0.98    1.12
   4   0   8 4284.46   37.06
  -4   0  -8 4259.65   39.92
   4   0   9    1.98    1.75
  -4   0  -9    0.41    1.15
  -4   0 -10    7.26    2.13
  -4   0 -11   -1.16    1.26
  -4   0 -12  214.85    6.98
  -4   0 -12  222.95   10.79
  -4   0 -13    5.28    2.38
  -4   0 -13   -0.26    0.77
  -4   0 -14  118.52    5.37
  -4   0 -14  112.85    8.30
  -4   0 -15    1.31    2.19
  -4   0 -15    1.66    1.11
  -4   0 -16  223.70   12.31
  -4   0 -16  238.12    7.83
  -4   0 -17    6.56    3.45
  -4   0 -17    2.30    1.42
  -4   0 -18  728.11   14.08
  -4   0 -18  687.02   22.75
  -4   0 -19    5.99    2.11
  -4   0 -19   13.21    4.44
  -4   0 -20   88.57    8.85
  -4   0 -21    0.58    1.89
  -4   0 -22   40.17    6.82
  -4   0 -23    0.12    2.41
  -4   0 -24   54.87    8.02
  -4   0 -25    1.10    2.96
  -4   0 -26   38.08    7.05
  -4   0 -27    6.16    3.68
  -4   0 -28   11.24    4.33
  -4   0 -29   -3.49    3.81
  -4   0 -30   28.72    7.00
   4  -2 -33   18.66    5.83
   4   2 -33   23.28    7.23
   4   2 -32   15.38    5.05
   4  -2 -32    8.58    4.16
   4   2 -31    3.85    3.89
   4  -2 -31   -1.06    2.88
   4  -2 -30   11.76    4.15
   4   2 -30    6.60    4.46
   4  -2 -29   25.96    5.42
   4   2 -29   24.28    6.06
   4  -2 -28   61.97    7.25
   4   2 -28   57.94    8.76
   4  -2 -28   66.13    8.60
   4  -2 -27    1.61    2.69
   4  -2 -27   -1.53    2.14
   4   2 -27    2.57    2.46
   4   2 -27   -1.87    2.58
   4   2 -26   37.18    5.60
   4  -2 -26   41.36    6.09
   4  -2 -26   52.46    7.41
   4   2 -26   34.26    6.58
   4  -2 -25   23.71    4.67
   4   2 -25   23.26    5.60
   4   2 -25   23.51    4.55
   4  -2 -25   23.92    5.23
   4  -2 -24  192.49   13.20
   4   2 -24  168.62   11.47
   4   2 -24  185.89   13.91
   4  -2 -24  170.05   11.36
   4   2 -23   77.00    9.00
   4  -2 -23   76.37    8.13
   4   2 -23   63.96    7.10
   4  -2 -23   74.09    7.42
   4   2 -22   92.09    9.57
   4  -2 -22  111.58    9.55
   4  -2 -22   77.14    7.57
   4   2 -22   87.13    8.06
   4  -2 -21  100.58    8.69
   4   2 -21   85.80    8.98
   4  -2 -21   96.54    8.30
   4   2 -21   76.24    7.50
   4   2 -20  246.00   14.41
   4  -2 -20  239.27   12.84
   4   2 -20  227.51   12.48
   4  -2 -20  240.08   12.65
   4   2 -19    3.25    2.24
   4  -2 -19    6.62    2.58
   4   2 -19    4.17    3.01
   4  -2 -19    3.70    2.21
   4   2 -18  305.94   13.96
   4  -2 -18  288.08   13.37
   4   2 -18  305.03   15.15
   4  -2 -18  306.72   13.48
   4  -2 -17  361.26   14.09
   4  -2 -17  362.19   14.79
   4   2 -17  387.79   16.57
   4   2 -17  380.17   15.30
   4  -2 -16   65.40    5.89
   4   2 -16   59.51    6.55
   4   2 -16   69.02    6.59
   4  -2 -16   60.85    6.21
   4   2 -15   74.95    6.65
   4  -2 -15   68.75    6.38
   4   2 -15   72.80    6.97
   4  -2 -15   69.45    5.83
   4   2 -14    3.42    2.05
   4   2 -14    1.64    1.67
   4  -2 -14    6.76    2.71
   4  -2 -14    2.94    1.80
   4   2 -13   31.04    4.39
   4  -2 -13   40.23    4.10
   4   2 -13   32.48    4.28
   4  -2 -13   32.74    4.28
  -4   2  13   33.38    2.94
   4  -2 -12  204.30   10.22
   4  -2 -12  190.72    8.27
   4   2 -12  194.16   10.35
  -4   2  12  174.84    4.15
  -4   2  12  198.62    6.59
   4   2 -12  197.83   10.08
  -4   2  11    0.97    0.62
  -4   2  11    1.15    1.02
  -4  -2  11   -0.73    1.82
   4   2 -11    2.67    1.96
   4   2 -11    1.72    2.54
   4  -2 -11    1.55    2.30
   4  -2 -11    2.65    1.89
  -4   2  10 1221.97   14.42
   4  -2 -10 1234.11   18.52
   4  -2 -10 1208.25   23.96
   4  -2 -10 1214.44   15.53
  -4  -2  10 1209.77   25.34
   4   2 -10 1216.47   24.26
   4   2 -10 1282.91   24.96
   4  -2  -9   39.04    2.75
  -4  -2   9   42.84    5.02
  -4   2   9   36.42    2.45
   4  -2  -9   35.99    3.19
   4  -2  -9   42.61    4.76
   4   2  -9   35.74    4.66
  -4   2   8 1056.69   12.03
   4  -2  -8 1049.03   14.76
   4  -2  -8 1020.21   21.03
   4  -2  -8 1072.26   13.56
  -4  -2   8 1006.43   22.25
   4   2  -8 1035.38   21.55
   4   2  -8 1032.69   22.24
   4  -2  -7  259.44    6.73
   4  -2  -7  258.68    8.33
   4   2  -7  253.31   10.64
  -4   2   7  264.02    5.86
   4   2  -7  266.88   11.06
   4  -2  -7  274.39    6.69
  -4  -2   7  261.10   11.23
  -4   2   7  267.82    7.24
   4  -2  -7  279.28   10.85
   4  -2  -6 1113.75   16.89
  -4  -2   6 1124.47   22.86
   4  -2  -6 1115.63   20.89
   4  -2  -6 1128.18   12.35
   4   2  -6 1131.88   22.41
   4   2  -6 1160.94   21.99
  -4   2   6 1155.39   12.27
   4  -2  -5   20.42    3.36
  -4  -2   5   13.55    2.77
   4  -2  -5   22.65    1.65
   4   2  -5   16.95    3.04
   4  -2  -5   10.22    1.85
  -4   2   5   13.61    1.48
   4   2  -5   14.39    3.24
   4  -2  -4 1449.58   22.55
   4  -2  -4 1358.54   18.35
   4  -2  -4 1396.41    9.80
  -4  -2   4 1413.62   25.17
  -4   2   4 1419.94   14.86
   4   2  -4 1384.16   24.06
   4   2  -4 1383.70   23.03
  -4  -2   3  429.25   13.92
   4  -2  -3  442.16   12.17
  -4   2   3  420.20    8.53
   4   2  -3  442.14   13.47
   4  -2  -3  413.93   10.16
   4   2  -3  417.14   12.35
   4   2  -2  418.26   12.96
   4  -2  -2  422.14   11.52
   4  -2  -2  438.52   10.56
  -4  -2   2  450.07   14.18
  -4   2   2  440.31    9.23
   4   2  -2  440.63   12.52
   4  -2  -1  742.48   14.66
   4   2  -1  707.47   16.73
   4  -2  -1  691.78   13.39
  -4  -2   1  702.62   17.79
   4   2  -1  728.59   15.77
   4  -2   0  443.84   11.00
   4  -2   0  431.14   10.60
  -4  -2   0  438.32   14.06
   4   2   0  460.26   12.40
   4  -2   0  412.52    5.49
   4   2   0  426.76   12.71
   4  -2   1   33.02    1.91
  -4  -2  -1   26.00    3.58
   4  -2   1   33.07    3.11
   4  -2   1   32.62    2.94
   4  -2   1   31.63    3.57
   4   2   1   34.19    3.62
  -4   2  -2   10.24    1.32
   4  -2   2    8.95    1.58
   4  -2   2    8.81    1.75
   4  -2   2    7.68    1.98
  -4  -2  -2    7.44    1.98
   4   2   2    7.59    2.00
   4  -2   2   10.16    1.28
  -4  -2  -3  548.01   15.89
  -4   2  -3  564.62   10.23
   4  -2   3  555.86   10.81
   4  -2   3  550.36    9.82
   4  -2   3  552.55   13.19
   4   2   3  545.41   14.33
   4  -2   3  566.14   15.04
   4  -2   4 1172.14   22.32
   4  -2   4 1193.64   14.80
  -4  -2  -4 1193.60   23.62
  -4   2  -4 1223.87   16.38
   4   2   4 1210.34   21.37
  -4  -2  -4 1220.12   24.00
   4  -2   4 1170.28   15.81
   4  -2   5  543.62   15.68
  -4   2  -5  543.44   11.74
   4  -2   5  553.39    9.34
  -4  -2  -5  539.41   16.03
   4   2   5  539.13   14.38
  -4  -2  -5  553.52   16.29
  -4  -2  -6  550.15   16.58
   4  -2   6  556.20    8.46
  -4  -2  -6  554.43   16.48
   4   2   6  553.54   14.68
   4  -2   6  557.92   16.30
  -4   2  -6  560.39   12.74
  -4  -2  -7   59.27    5.48
   4  -2   7   53.96    2.36
   4   2   7   66.50    5.27
  -4  -2  -7   66.39    5.99
  -4   2  -7   64.34    4.66
  -4   2  -8  420.05   12.34
   4   2   8  428.00   13.35
  -4  -2  -8  420.45   15.12
  -4   2  -9   59.00    5.06
  -4  -2  -9   61.71    5.97
   4   2   9   51.19    4.87
   4   2  10   28.20    3.95
  -4   2 -10   32.12    4.06
  -4  -2 -10   27.79    4.43
  -4   2 -11 1537.59   27.07
  -4  -2 -11 1533.26   31.06
   4   2  11 1578.05   27.36
  -4   2 -12   20.68    3.89
   4   2  12   20.51    3.66
  -4  -2 -12   16.44    3.63
  -4   2 -13  205.00   10.91
  -4  -2 -13  195.80   11.72
   4   2  13  219.98   10.88
   4   2  14 1150.63   25.17
  -4   2 -14 1127.85   26.12
  -4  -2 -14 1151.02   28.70
  -4   2 -15  726.36   21.67
  -4  -2 -15  708.89   23.21
   4   2  15  702.01   20.43
   4   2  16    5.77    2.91
  -4   2 -16   13.42    3.83
  -4  -2 -16    7.70    3.52
  -4   2 -17  322.71   15.51
  -4  -2 -17  329.60   16.61
   4   2  17  333.97   14.75
  -4   2 -18  379.06   17.44
  -4  -2 -18  382.71   16.72
   4   2  18  355.95   15.84
  -4  -2 -18  382.54   18.53
  -4   2 -19  434.98   19.05
   4   2  19  455.96   18.10
  -4  -2 -19  478.28   18.88
  -4  -2 -19  481.42   21.15
  -4   2 -20   -0.06    2.09
   4   2  20    2.69    2.73
  -4  -2 -20    2.14    4.14
  -4  -2 -20   -0.34    1.74
  -4  -2 -21    3.05    1.61
  -4  -2 -21    0.77    2.26
  -4   2 -21    4.37    2.90
  -4   2 -22   64.51    8.43
  -4  -2 -22   61.73    8.40
  -4  -2 -22   53.97    6.70
  -4  -2 -23  177.48   11.79
  -4  -2 -23  181.86   14.27
  -4   2 -23  190.03   14.24
  -4  -2 -24  229.49   13.45
  -4  -2 -24  213.17   15.76
  -4   2 -25   32.03    6.76
  -4  -2 -25   31.64    6.96
  -4   2 -26   27.04    6.12
  -4  -2 -26   12.95    4.88
  -4  -2 -27    5.83    4.75
  -4   2 -27    1.15    3.33
  -4   2 -28   11.16    4.49
  -4  -2 -28    6.64    4.56
  -4   2 -29    3.92    3.36
  -4  -2 -29   15.20    5.28
   4   4 -30    0.96    3.11
   4   4 -29   12.92    5.13
   4   4 -29   15.39    4.99
   4   4 -28    6.00    3.91
   4   4 -28    9.32    4.40
   4  -4 -28    2.83    3.77
   4   4 -27    8.70    3.89
   4  -4 -27    8.05    3.86
  -4  -4  27   18.28    6.16
   4   4 -27    7.78    3.59
   4   4 -26   24.17    5.83
   4  -4 -26   26.85    6.21
   4   4 -26   31.79    6.79
  -4  -4  26   15.14    5.83
   4   4 -25   61.44    9.09
   4  -4 -25   52.45    8.26
  -4  -4  25   57.49    9.66
   4   4 -24   28.89    6.12
  -4  -4  24   35.17    8.15
   4  -4 -24   38.80    7.18
   4  -4 -23  286.63   18.06
  -4  -4  23  258.25   18.89
   4   4 -23  262.18   17.91
   4  -4 -22  242.89   16.55
  -4  -4  22  220.06   17.04
   4   4 -22  201.84   15.62
   4  -4 -21   14.94    5.03
  -4  -4  21   12.34    5.04
   4   4 -21    9.25    3.53
   4   4 -20    5.11    3.62
  -4  -4  20    8.86    4.78
   4  -4 -20    4.54    2.97
  -4  -4  19   42.65    7.75
   4   4 -19   39.55    7.14
   4  -4 -19   48.13    7.42
  -4  -4  18   73.34    9.59
   4   4 -18   74.69    9.27
   4  -4 -18   65.69    8.37
  -4  -4  17   59.88    8.38
   4  -4 -17   72.73    8.57
   4   4 -17   67.46    8.77
   4   4 -17   73.56    9.09
   4   4 -16   39.44    6.59
   4  -4 -16   32.57    6.05
  -4  -4  16   42.34    7.40
   4   4 -16   47.25    7.45
   4   4 -15   30.87    5.86
  -4  -4  15   19.20    4.94
   4   4 -15   19.79    5.11
   4  -4 -15   11.85    3.90
  -4  -4  14   -0.75    2.35
   4  -4 -14   -2.25    2.44
   4   4 -14    1.18    2.35
   4   4 -14    0.82    3.61
  -4  -4  13  188.35   14.12
   4   4 -13  179.46   13.20
   4  -4 -13  199.97   13.35
   4   4 -13  189.20   13.45
   4  -4 -12  286.37   15.94
  -4  -4  12  289.49   17.13
   4   4 -12  288.72   16.50
  -4   4  12  256.77   10.63
   4   4 -12  304.77   16.86
   4  -4 -11  230.26   14.04
  -4  -4  11  251.86   15.77
   4   4 -11  234.13   14.50
   4   4 -11  224.57   14.40
  -4   4  11  241.45    9.37
  -4   4  11  240.18   10.75
  -4   4  10   12.88    3.00
   4  -4 -10   21.44    4.07
   4   4 -10   21.42    4.55
  -4  -4  10   15.30    4.18
   4   4 -10   25.18    5.20
   4  -4 -10   22.76    4.77
  -4   4  10   19.52    2.96
  -4  -4   9   55.67    7.34
   4  -4  -9   47.01    6.32
  -4  -4   9   54.18    5.00
  -4   4   9   49.79    4.45
   4  -4  -9   52.92    5.93
   4   4  -9   57.04    7.14
   4   4  -9   60.54    7.37
  -4   4   9   58.48    5.73
   4   4  -8   36.44    5.84
  -4   4   8   37.23    4.72
  -4   4   8   42.32    4.17
   4  -4  -8   39.93    5.20
  -4  -4   8   43.23    4.12
   4  -4  -8   42.08    6.06
   4   4  -8   39.52    5.95
  -4  -4   8   32.03    5.71
   4  -4  -7  201.54   11.18
   4  -4  -7  192.90   12.25
  -4   4   7  212.93    9.13
   4   4  -7  229.93   13.75
  -4  -4   7  216.29   14.00
  -4  -4   7  208.08    8.26
   4   4  -7  233.24   13.84
  -4   4   7  214.50   11.40
   4   4  -6  260.59   14.44
  -4  -4   6  248.96    8.34
   4  -4  -6  256.57   12.66
   4  -4  -6  235.87   13.41
  -4  -4   6  251.43   14.99
  -4   4   6  239.45    9.80
  -4   4   6  252.01   12.52
   4   4  -6  246.39   14.02
   4  -4  -5   46.17    6.16
   4  -4  -5   36.79    4.86
  -4  -4   5   44.33    6.41
   4   4  -5   50.31    6.54
   4   4  -5   46.53    6.30
  -4   4   5   48.47    4.58
  -4   4   5   52.37    6.05
   4   4  -4   64.20    7.22
   4  -4  -4   71.62    6.73
  -4  -4   4   64.50    7.51
  -4   4   4   76.41    5.83
   4   4  -4   73.98    7.57
   4  -4  -4   69.36    7.21
  -4   4   4   73.21    7.19
   4  -4  -3   42.72    5.29
   4   4  -3   50.29    6.46
  -4   4   3   42.51    4.58
   4   4  -3   47.46    6.06
   4  -4  -3   45.72    5.77
  -4  -4   3   41.20    6.18
   4  -4  -2  270.33   13.43
   4  -4  -2  274.54   13.28
  -4  -4   2  264.23   15.12
  -4   4   2  260.36   11.07
   4   4  -2  281.29   14.24
   4   4  -2  270.83   13.82
  -4   4   1  603.94   17.09
   4   4  -1  608.81   20.48
  -4  -4   1  628.56   23.17
   4  -4  -1  590.90   19.44
   4   4  -1  621.57   20.48
   4  -4  -1  582.25   19.42
   4  -4   0   -0.84    2.10
  -4  -4   0    3.78    2.75
  -4   4   0    1.96    2.25
   4   4   0    5.14    2.79
   4   4   0    5.56    2.41
   4  -4   0    7.32    3.06
   4   4   1  176.30   10.97
  -4   4  -1  185.20   10.19
  -4  -4  -1  203.88   13.49
   4  -4   1  176.90   10.83
   4  -4   1  186.72   10.53
   4   4   1  200.80   11.46
  -4   4  -2  304.80   13.59
  -4  -4  -2  314.63   16.57
   4  -4   2  287.88   13.95
   4  -4   2  308.37   13.21
   4   4   2  285.51   13.79
   4   4   2  317.57   14.14
   4  -4   3  415.51   16.86
  -4  -4  -3  424.03   19.28
  -4   4  -3  433.69   16.47
   4   4   3  427.75   16.77
   4  -4   3  419.45   15.08
  -4  -4  -3  443.90   17.88
  -4  -4  -4    9.55    3.15
   4  -4   4    5.81    2.52
   4  -4   4    6.28    2.28
  -4   4  -4    7.88    2.61
  -4  -4  -4    8.51    3.52
   4   4   4    6.20    2.93
   4  -4   5    4.12    1.81
  -4  -4  -5    1.79    1.99
  -4  -4  -5    2.02    2.27
  -4   4  -5    0.56    2.36
   4  -4   5    2.64    1.54
   4  -4   5    3.39    2.65
   4   4   5    0.35    2.29
  -4  -4  -6   17.72    4.01
   4  -4   6   11.12    3.20
  -4  -4  -6   16.04    4.24
   4  -4   6   14.38    2.91
   4   4   6   11.91    2.94
   4  -4   6   16.59    3.90
  -4  -4  -7  255.03   15.08
   4  -4   7  222.61    9.84
   4  -4   7  244.01   13.25
   4   4   7  240.71   12.63
   4  -4   7  222.11   13.06
  -4  -4  -7  239.55   13.49
   4   4   8  145.98    9.94
   4  -4   8  155.63   11.22
  -4  -4  -8  157.46   12.03
  -4  -4  -8  165.61   11.42
   4  -4   8  139.36   10.83
  -4  -4  -9  490.72   20.93
   4   4   9  519.10   18.51
  -4  -4  -9  508.90   20.07
   4  -4   9  499.27   20.56
   4  -4   9  503.74   20.02
  -4  -4 -10  135.39   11.27
   4  -4  10  138.72   11.14
   4   4  10  147.96   10.07
   4  -4  10  132.78   10.67
  -4  -4 -10  140.42   10.93
  -4  -4 -11  343.95   16.94
   4   4  11  350.86   15.45
   4  -4  11  334.82   17.44
   4  -4  11  342.07   17.18
   4  -4  12    6.59    3.11
  -4   4 -12    6.73    2.53
   4   4  12    2.84    2.32
  -4  -4 -12    9.90    3.83
   4  -4  12    5.28    4.05
   4  -4  13    8.46    4.15
   4  -4  13    7.41    2.95
   4   4  13   11.41    3.47
  -4  -4 -13   18.14    4.30
  -4  -4 -14  100.45    9.76
   4  -4  14   96.04    9.72
   4   4  14   90.22    8.42
   4  -4  14   98.77   10.30
  -4  -4 -15   17.14    4.41
   4  -4  15   20.57    5.24
   4   4  15   16.88    4.17
   4  -4  15   24.13    5.82
   4   4  16  165.34   11.50
   4  -4  16  161.59   13.33
   4  -4  16  175.90   13.93
  -4  -4 -16  185.60   13.65
   4  -4  17   30.36    6.39
   4  -4  17   32.05    6.84
   4   4  17   25.55    5.18
  -4  -4 -17   26.99    5.71
  -4  -4 -18   92.53   10.86
   4  -4  18  104.38   11.19
  -4  -4 -18   99.10   10.51
   4  -4  18  103.24   11.17
   4   4  18   85.43    8.72
   4  -4  19   84.29   11.06
  -4  -4 -19   71.12    9.55
  -4  -4 -19   64.74    8.94
   4   4  19   72.56    8.15
   4  -4  19   82.86   10.38
   4   4  20    3.49    2.70
   4  -4  20    3.43    3.28
  -4  -4 -20    0.45    2.83
  -4  -4 -20    6.45    3.87
   4   4  21  126.02   11.05
   4  -4  21  131.13   13.52
   4  -4  21  136.02   13.70
  -4  -4 -21  131.38   13.04
  -4  -4 -21  124.70   12.30
  -4  -4 -22  188.58   15.52
   4   4  22  166.37   12.88
   4  -4  22  194.95   17.04
  -4  -4 -22  205.48   16.04
   4  -4  23   30.50    8.40
  -4   4 -23   19.05    6.15
  -4  -4 -23   16.92    5.19
   4   4  23   10.54    4.62
  -4  -4 -23   21.05    6.67
  -4  -4 -24    3.56    4.25
   4  -4  24    9.20    5.13
  -4  -4 -24    1.12    2.85
  -4   4 -24    3.23    2.62
  -4   4 -25   25.71    6.91
  -4  -4 -25   21.40    5.92
   4  -4  25   38.71    8.05
  -4  -4 -25   37.94    7.74
  -4  -4 -26   -0.99    3.49
   4   6 -16    0.46    4.08
  -4  -6  16    5.44    5.40
   4  -6 -15   19.43    6.16
   4   6 -15   18.05    6.07
  -4  -6  15   23.79    6.70
   4   6 -14   -2.43    3.13
  -4  -6  14    5.15    4.50
   4  -6 -14   10.91    5.02
   4   6 -14    1.85    4.25
   4   6 -13   69.05   10.12
   4  -6 -13   74.64   10.35
  -4  -6  13   71.35   11.12
   4   6 -13   90.10   11.59
   4   6 -12    8.23    4.53
  -4  -6  12   10.54    5.37
   4  -6 -12   22.13    6.22
   4   6 -12    8.06    5.16
   4   6 -11   23.99    6.72
  -4  -6  11   26.18    7.02
   4   6 -11   12.89    4.80
   4  -6 -11   28.38    6.45
   4   6 -10    2.53    3.06
   4   6 -10   -2.29    3.54
  -4  -6  10   -1.84    3.11
   4  -6 -10    1.34    3.01
   4   6  -9    1.86    3.03
   4  -6  -9    0.68    2.54
  -4  -6   9   10.42    5.47
   4   6  -9    6.30    4.01
   4  -6  -8   29.44    6.04
   4   6  -8   24.42    6.40
  -4  -6   8   31.28    6.98
   4   6  -8   22.96    5.99
  -4  -6   7   39.87    8.20
   4  -6  -7   35.34    6.45
   4   6  -7   37.21    7.32
   4   6  -7   36.95    7.83
   4   6  -6   22.11    5.69
   4   6  -6   22.41    5.77
  -4  -6   6   25.81    6.61
   4  -6  -6   11.22    4.32
   4   6  -5    0.30    2.90
  -4   6   5    6.46    3.41
   4  -6  -5   -1.25    2.32
   4   6  -5    0.13    2.96
  -4  -6   5    3.97    3.00
   4   6  -4   -0.07    3.18
   4  -6  -4   -1.82    2.37
  -4  -6   4   -0.69    3.19
   4   6  -4   -0.12    2.82
  -4   6   4    2.92    2.31
  -4   6   3    4.15    2.51
   4  -6  -3   10.84    3.84
  -4  -6   3    4.01    3.27
   4   6  -3   14.28    4.78
   4   6  -3    2.58    2.49
  -4   6   2    1.76    2.86
   4   6  -2   -2.76    3.04
   4  -6  -2    4.47    3.50
   4   6  -2    1.66    2.30
  -4  -6   2   -1.49    3.40
   4  -6  -1  140.66   12.06
   4   6  -1  161.67   12.94
  -4  -6   1  120.22   12.88
  -4   6   1  131.81   12.63
   4   6  -1  139.07   12.42
  -4   6   0    8.06    4.66
   4  -6   0    6.18    3.62
  -4  -6   0    1.70    2.94
   4   6   0   15.61    4.65
  -4   6  -1    7.38    4.26
   4  -6   1    8.00    3.63
  -4  -6  -1   14.68    5.08
   4   6   1   12.91    4.60
  -4   6  -2   55.28    8.69
  -4  -6  -2   41.03    7.83
   4   6   2   49.02    7.12
  -4  -6  -3   39.31    7.72
  -4   6  -3   39.83    7.59
   4   6   3   57.67    7.87
  -4   6  -4   -1.82    3.35
   4   6   4    7.44    3.77
  -4  -6  -4    0.48    4.61
   4   6   5  201.64   13.80
  -4  -6  -5  211.29   17.20
  -4   6  -5  216.70   17.45
   4   6   6  262.01   15.65
  -4   6  -6  258.07   19.01
  -4  -6  -6  281.08   19.67
  -4   6  -7   43.39    8.49
  -4  -6  -7   50.39    9.12
  -4  -6  -8  118.86   12.65
  -4   6  -8  117.96   13.28
  -4   6  -9   81.21   11.42
  -4  -6  -9   90.48   11.16
  -4   6 -10   20.58    6.12
  -4   6 -11    3.71    4.24
  -4   6 -13    8.85    5.14
  -4   6 -14   19.21    6.16
  -4   6 -15    3.93    4.38
   5  -1 -34   51.02    9.17
   5   1 -34   57.74    9.62
   5   1 -33   29.59    7.04
   5  -1 -33   35.21    7.08
   5  -1 -32   34.30    7.11
   5   1 -32   34.78    7.67
   5  -1 -31   11.57    4.91
   5   1 -31   -0.20    3.47
   5   1 -30   30.98    6.93
   5  -1 -30   36.78    7.15
   5   1 -29   82.91   10.42
   5  -1 -29  101.52   11.03
   5  -1 -28  266.17   17.04
   5   1 -28  254.18   17.39
   5  -1 -27  150.89   12.59
   5   1 -27  157.65   13.50
   5   1 -26    7.90    4.65
   5  -1 -26   10.44    4.55
   5   1 -25  353.36   13.70
   5   1 -25  371.85   19.56
   5  -1 -25  360.65   18.01
   5  -1 -24   38.39    4.29
   5   1 -24   48.96    7.64
   5  -1 -24   48.85    6.75
   5   1 -24   43.85    5.17
   5  -1 -23  168.67    8.33
   5   1 -23  193.00   13.52
   5  -1 -23  197.33   12.74
   5   1 -23  171.87    9.55
   5  -1 -22  434.75   13.16
   5   1 -22  437.51   19.49
   5  -1 -22  417.31   17.83
   5   1 -22  419.10   14.26
   5  -1 -21  227.95    9.50
   5   1 -21  256.49   14.78
   5  -1 -21  230.01   12.99
   5   1 -21  241.82   10.93
   5   1 -20  488.80   19.46
   5  -1 -20  459.88   13.15
   5   1 -20  489.70   15.08
   5   1 -19  114.53    9.36
   5  -1 -19  105.33    8.16
   5  -1 -19  123.40    7.85
   5  -1 -19  106.06    6.34
   5   1 -19  110.29    7.20
   5   1 -18   13.57    3.16
   5  -1 -18    8.46    2.40
   5   1 -18   13.53    4.11
   5  -1 -18   14.94    3.85
   5  -1 -18   11.90    3.09
   5  -1 -17 1045.26   23.76
   5  -1 -17 1052.93   19.05
   5   1 -17 1093.84   26.55
   5  -1 -17 1048.92   21.46
   5   1 -17 1041.80   20.78
   5  -1 -16  945.54   20.00
   5   1 -16  944.83   23.88
   5  -1 -16  956.90   21.87
   5  -1 -16  923.68   17.70
   5   1 -16  940.63   19.36
   5  -1 -15  316.38   10.22
   5  -1 -15  299.40   11.83
   5  -1 -15  306.08   11.23
   5   1 -15  323.80   11.30
   5   1 -15  300.57   13.08
   5  -1 -14   13.82    2.40
   5   1 -14   10.92    2.48
   5  -1 -14   14.76    3.00
   5  -1 -14   13.30    2.72
   5   1 -14   15.70    3.18
   5  -1 -13  733.91   15.08
   5  -1 -13  694.65   16.11
   5   1 -13  706.86   18.80
   5  -1 -13  727.54   16.76
   5   1 -13  678.70   15.44
   5  -1 -12 1594.10   21.94
   5   1 -12 1597.27   27.26
   5  -1 -12 1549.84   23.23
   5   1 -12 1539.07   22.77
   5  -1 -12 1543.50   23.39
   5  -1 -11  369.48   10.49
   5  -1 -11  370.19   11.23
   5  -1 -11  363.97   10.66
   5   1 -11  342.70   12.31
   5   1 -11  371.35   10.93
   5  -1 -11  373.76    7.63
   5  -1 -10   25.44    2.80
   5  -1 -10   26.20    1.92
   5   1 -10   23.35    3.16
   5  -1 -10   36.64    3.73
   5   1 -10   25.88    2.98
   5  -1 -10   40.34    4.11
   5  -1  -9 3228.32   30.13
   5   1  -9 3334.60   35.81
   5  -1  -9 3234.76   28.33
   5  -1  -9 3249.61   31.28
   5  -1  -9 3348.97   18.11
   5   1  -9 3257.22   30.75
   5  -1  -8 2284.38   25.03
   5  -1  -8 2203.18   21.65
   5   1  -8 2273.64   28.59
   5  -1  -8 2276.76   12.70
   5  -1  -8 2222.17   25.16
   5   1  -8 2237.57   24.90
   5  -1  -7  454.89   11.10
   5  -1  -7  483.40   11.37
   5  -1  -7  462.21    9.14
  -5   1   7  453.76    8.70
   5   1  -7  449.09   12.00
  -5  -1   7  467.92   12.22
   5   1  -7  454.04   11.21
  -5   1   6 1331.96   12.51
   5  -1  -6 1321.14   13.94
   5  -1  -6 1325.17   18.72
  -5   1   6 1350.69   13.36
  -5  -1   6 1291.53   19.86
   5   1  -6 1310.67   20.05
   5  -1  -6 1355.86   18.32
   5  -1  -5 6115.49   39.87
  -5   1   5 6474.17   24.81
   5  -1  -5 6363.98   38.11
   5   1  -5 6256.47   42.84
  -5   1   5 6343.57   25.95
   5  -1  -5 6030.29   26.95
  -5  -1   5 6169.03   42.64
   5  -1  -4 1274.36   17.93
   5  -1  -4 1264.68   16.33
   5   1  -4 1279.84   19.24
  -5   1   4 1233.81    9.45
  -5   1   4 1309.50   10.50
  -5  -1   4 1259.16   18.96
   5  -1  -3   93.88    4.92
   5   1  -3   91.88    5.19
  -5   1   3   86.10    2.46
  -5   1   3   89.29    2.06
  -5  -1   3   89.45    5.15
   5  -1  -3   92.50    4.29
  -5  -1   2  473.63   11.58
  -5   1   2  488.15    6.07
   5   1  -2  482.04   11.50
   5  -1  -2  458.02   10.56
  -5  -1   1  265.09    5.70
  -5   1   1  286.19    5.48
   5  -1  -1  286.82    4.64
  -5  -1   1  270.76    8.78
  -5   1   1  287.34    7.11
   5   1  -1  256.53    8.28
  -5   1   1  278.24    4.93
   5  -1  -1  262.04    7.98
  -5  -1   0  772.15   14.85
  -5   1   0  754.38   10.99
   5  -1   0  744.39   14.95
   5   1   0  754.72   14.17
  -5   1   0  778.68   10.14
  -5  -1   0  755.45    9.50
   5  -1   0  755.45   13.50
  -5   1   0  746.23    9.01
   5  -1   1  383.41   10.89
  -5  -1  -1  388.27   10.70
  -5   1  -1  386.65    7.42
   5   1   1  378.20    7.10
  -5   1  -1  401.86    8.06
   5  -1   1  403.76    8.01
   5   1   1  380.02   10.18
  -5   1  -1  395.66    7.30
  -5  -1  -2  276.85    9.25
   5   1   2  286.47    8.95
  -5   1  -2  281.40    5.97
  -5   1  -2  272.31    6.71
   5  -1   2  285.38    7.41
   5   1   2  278.70    6.50
   5  -1   2  288.75    9.79
  -5  -1  -3   42.93    3.78
   5  -1   3   50.37    3.41
  -5   1  -3   44.79    3.01
   5   1   3   43.12    2.80
  -5   1  -3   42.98    2.23
   5  -1   3   46.94    4.13
   5   1   3   47.55    3.81
  -5  -1  -3   47.78    4.33
  -5  -1  -4  502.03   12.95
  -5   1  -4  483.55    6.75
  -5   1  -4  478.91   10.73
   5   1   4  514.71   12.42
   5  -1   4  487.68   13.50
  -5  -1  -4  508.48   14.25
   5   1   5  103.10    5.73
  -5   1  -5   92.26    2.72
  -5  -1  -5  100.23    6.57
  -5   1  -5  104.18    5.36
   5   1   6   78.01    5.24
  -5   1  -6   74.30    4.80
  -5  -1  -6   69.79    5.69
  -5  -1  -7  697.93   18.07
  -5   1  -7  675.05   15.22
   5   1   7  703.00   15.85
  -5  -1  -8  613.73   17.38
   5   1   8  612.89   15.25
  -5   1  -8  625.77   15.37
   5   1   9    3.32    1.70
  -5   1  -9    8.40    2.38
  -5  -1  -9    7.37    2.49
  -5   1 -10  751.29   18.34
   5   1  10  738.62   17.89
  -5  -1 -10  768.13   20.63
  -5   1 -11  424.87   14.41
   5   1  11  432.40   14.14
  -5  -1 -11  403.95   15.38
  -5   1 -12  150.93    8.91
   5   1  12  149.54    8.58
  -5  -1 -12  138.15    9.25
  -5   1 -13   10.90    2.81
   5   1  13   15.58    3.00
   5   1  14   24.50    3.95
  -5   1 -14   20.49    3.82
  -5  -1 -14   16.59    3.47
  -5   1 -15    8.82    2.74
   5   1  15   16.01    3.55
  -5  -1 -15   11.93    3.80
   5   1  16   23.46    4.28
  -5   1 -16   19.71    3.99
  -5  -1 -16   26.62    5.01
  -5   1 -17    6.62    2.76
  -5  -1 -17    7.60    2.90
  -5  -1 -17    7.97    2.20
  -5   1 -18   48.48    6.52
  -5  -1 -18   33.13    4.31
  -5  -1 -18   42.08    6.02
  -5  -1 -19  386.23   14.27
  -5   1 -19  385.11   17.85
  -5  -1 -19  375.77   18.30
  -5  -1 -20   16.91    3.45
  -5   1 -20   22.16    5.17
  -5  -1 -20   17.89    5.46
  -5  -1 -21    1.77    1.60
  -5  -1 -21    7.35    3.84
  -5   1 -21    2.02    3.23
  -5  -1 -22   92.59   10.02
  -5   1 -22   83.40    9.22
  -5  -1 -23   61.67    8.58
  -5   1 -23   41.34    7.29
  -5   1 -24   19.92    5.33
  -5  -1 -24   16.61    4.90
  -5   1 -25    0.86    2.02
  -5  -1 -25    2.53    2.17
  -5   1 -26   71.52    9.58
  -5  -1 -26   88.81   10.78
  -5   1 -27  163.07   14.45
  -5  -1 -27  156.10   14.53
  -5   1 -28   83.81   10.84
  -5  -1 -28  108.09   12.51
  -5  -1 -29   93.74   11.93
  -5   1 -29   83.29   10.91
   5  -3 -33    1.75    3.89
   5  -3 -32   18.82    6.41
   5   3 -31  317.79   21.94
   5  -3 -31  342.34   20.90
   5  -3 -31  343.93   19.29
   5  -3 -30   24.74    6.43
   5   3 -30   42.76    8.50
   5  -3 -30   37.09    6.58
   5   3 -29   12.12    4.98
   5  -3 -29    4.10    2.26
   5  -3 -29    9.64    4.73
   5   3 -29    6.93    4.06
   5  -3 -28  102.60   10.26
   5   3 -28   87.35   10.96
   5  -3 -28   84.46    9.69
   5   3 -28   79.45    9.15
   5   3 -27   19.06    5.09
   5   3 -27   24.59    6.58
   5  -3 -27   23.20    5.24
   5  -3 -27   19.92    4.94
   5   3 -26  100.04   11.40
   5  -3 -26   92.46    9.55
   5  -3 -26   78.18    8.90
   5   3 -26   82.39    9.20
   5   3 -25    5.20    4.01
   5  -3 -25    3.64    2.81
   5   3 -25    7.10    4.10
   5  -3 -25    2.95    3.04
   5   3 -24   32.97    5.95
   5  -3 -24   29.67    5.25
   5  -3 -24   26.21    5.18
   5   3 -24   16.73    5.12
   5   3 -23   14.09    4.39
   5  -3 -23   19.02    4.21
   5   3 -23   14.53    4.64
   5  -3 -23   26.86    5.49
   5   3 -22  121.93   11.44
   5   3 -22  131.75   11.00
   5  -3 -22  129.35   10.84
   5  -3 -22  125.81    9.90
   5   3 -21   20.65    4.64
   5   3 -21   17.68    5.15
   5  -3 -21   20.28    4.79
   5  -3 -21   19.96    4.19
   5   3 -20   54.47    7.01
   5  -3 -20   59.09    6.48
   5   3 -20   52.83    7.43
  -5  -3  20   58.60    8.07
   5  -3 -20   58.90    7.26
   5   3 -19    1.63    1.89
   5  -3 -19    2.20    2.11
   5   3 -19    2.82    2.64
  -5  -3  19    0.25    2.28
   5  -3 -19    1.83    2.50
   5   3 -18   52.82    6.91
   5   3 -18   59.55    7.32
  -5  -3  18   45.49    6.74
   5  -3 -18   42.19    5.95
   5  -3 -18   48.16    5.46
   5   3 -17   82.86    8.44
   5  -3 -17   99.53    8.91
   5  -3 -17   96.64    7.42
  -5  -3  17   81.04    8.74
   5   3 -17   90.98    8.64
   5  -3 -16   70.15    7.48
  -5   3  16   85.80    5.33
   5  -3 -16   77.69    6.33
  -5  -3  16   81.29    8.50
   5   3 -16   68.36    7.44
  -5   3  15   82.78    5.04
   5  -3 -15   81.01    7.89
   5  -3 -15   94.71    6.70
  -5  -3  15   75.05    8.27
   5   3 -15   77.80    7.81
   5  -3 -14   83.74    6.00
  -5  -3  14   84.74    8.53
  -5   3  14   75.00    4.00
  -5   3  14   83.81    4.85
   5   3 -14   76.96    7.67
  -5   3  13  510.04   11.38
   5  -3 -13  512.11   13.93
   5   3 -13  492.70   19.30
   5  -3 -13  485.87   18.25
  -5  -3  13  494.00   19.79
  -5   3  13  481.55   11.11
   5   3 -13  522.97   19.32
   5  -3 -12  127.20    9.35
  -5  -3  12  128.10   10.24
  -5   3  12  121.76    5.38
   5  -3 -12  119.61    6.49
   5   3 -12  111.68    9.40
   5   3 -12  128.62    9.61
  -5   3  12  122.20    6.07
   5  -3 -11  128.15    9.25
  -5  -3  11  122.14    9.88
  -5   3  11  120.22    5.18
   5  -3 -11  121.46    6.12
   5   3 -11  117.85    9.28
   5   3 -11  118.60    9.13
  -5   3  11  128.02    6.55
  -5   3  10  174.03    8.00
   5  -3 -10  169.98    6.66
   5  -3 -10  160.39   10.00
  -5   3  10  170.13    6.00
  -5  -3  10  162.21   11.11
   5   3 -10  169.91   10.97
   5   3 -10  179.66   10.98
   5  -3  -9  100.41    7.95
  -5   3   9  105.00    4.71
   5   3  -9   98.49    8.35
  -5  -3   9   89.62    8.32
   5   3  -9  102.45    8.23
   5  -3  -9  105.50    4.90
  -5   3   8    5.85    1.33
   5  -3  -8   10.75    3.34
   5  -3  -8   11.46    2.45
   5  -3  -8   12.86    1.75
  -5  -3   8    5.49    2.62
   5   3  -8   16.36    3.85
   5   3  -8   12.27    3.50
   5  -3  -7  994.55   19.89
   5  -3  -7  983.56   23.59
   5  -3  -7  999.25   12.19
  -5   3   7 1043.39   15.17
  -5  -3   7 1045.37   26.98
   5   3  -7 1002.98   25.31
   5   3  -7 1025.39   24.85
  -5  -3   6    1.79    2.46
   5   3  -6    0.09    2.21
   5  -3  -6    2.38    1.46
   5  -3  -6    2.69    0.69
  -5   3   6    4.50    1.34
   5   3  -6    8.17    2.62
   5  -3  -6    3.54    2.23
   5   3  -5  106.31    7.91
   5  -3  -5  117.79    6.88
   5   3  -5  124.68    8.78
  -5  -3   5  111.27    8.75
   5  -3  -5   97.98    7.36
  -5   3   5  124.61    5.61
   5  -3  -5  105.92    2.84
  -5  -3   4   90.72    7.88
   5  -3  -4   94.43    6.14
   5  -3  -4  104.36    7.22
  -5   3   4  102.59    5.31
   5   3  -4   94.47    7.74
   5   3  -4  105.68    7.82
  -5  -3   4   88.49    3.50
   5  -3  -3  254.23   10.11
  -5  -3   3  244.17   12.78
   5  -3  -3  244.78   10.85
  -5   3   3  253.69    8.62
   5   3  -3  241.71   11.96
   5   3  -3  246.48   11.51
   5  -3  -2  127.27    7.29
  -5  -3   2  128.45    9.42
   5   3  -2  128.20    8.68
   5  -3  -2  129.82    7.76
  -5   3   2  126.84    6.36
   5   3  -2  123.97    8.16
  -5   3   1  294.14   10.13
  -5  -3   1  324.21   14.80
   5  -3  -1  308.98   11.38
   5  -3  -1  288.79   11.28
   5   3  -1  312.06   12.74
   5   3  -1  293.21   12.90
  -5  -3   0   12.16    3.30
   5  -3   0   11.54    2.27
   5  -3   0   11.46    1.02
   5   3   0   11.37    2.83
  -5   3   0   15.78    2.71
   5  -3   0   12.76    2.63
   5  -3   1    0.24    1.09
   5  -3   1    0.12    0.41
  -5  -3  -1    1.53    1.79
   5   3   1    1.88    1.87
   5  -3   1    1.44    1.07
   5  -3   2  113.53    7.78
   5  -3   2  118.51    4.35
  -5  -3  -2  122.24    9.29
   5   3   2  111.80    7.94
   5  -3   2  109.63    6.42
   5  -3   2  123.93    7.45
   5  -3   3    7.44    1.83
  -5  -3  -3   13.44    3.57
   5  -3   3   11.31    2.44
   5  -3   3   15.32    2.46
   5  -3   3   13.99    1.75
   5   3   3    9.69    2.70
  -5  -3  -4   48.04    5.76
   5  -3   4   53.00    5.76
   5  -3   4   39.38    4.57
  -5  -3  -4   40.75    5.61
   5  -3   4   43.10    3.84
   5   3   4   45.19    5.24
   5  -3   5  225.90   11.71
  -5  -3  -5  196.27   11.79
   5  -3   5  201.98    7.74
  -5   3  -5  218.04    8.40
  -5  -3  -5  211.71   11.88
   5  -3   5  208.15   10.29
   5   3   5  216.82   10.99
   5  -3   6  122.89    5.78
  -5  -3  -6  138.33    9.91
  -5   3  -6  145.16    7.23
   5  -3   6  137.93    8.62
   5   3   6  139.39    8.83
  -5  -3  -6  133.58    9.52
   5  -3   6  124.54    9.16
  -5  -3  -7   90.97    8.07
  -5  -3  -7   95.60    8.24
  -5   3  -7   96.98    6.19
   5   3   7   94.36    7.44
   5  -3   7   93.19    8.03
   5  -3   7   92.98    7.51
   5  -3   7   89.52    4.59
   5  -3   8  458.28   16.60
  -5  -3  -8  454.88   17.92
   5   3   8  450.70   15.85
  -5  -3  -8  470.02   18.33
  -5   3  -8  489.40   14.44
   5  -3   8  445.28   17.56
  -5  -3  -9  146.72   10.41
   5  -3   9  123.87    4.43
  -5   3  -9  153.87    8.49
  -5  -3  -9  165.03   11.01
   5   3   9  142.98    9.14
   5  -3   9  161.15   10.99
  -5   3 -10   98.80    7.20
   5   3  10  101.51    7.92
  -5  -3 -10   97.12    8.77
   5  -3  10   89.59    8.55
  -5  -3 -11   95.43    8.88
  -5   3 -11   90.63    7.18
   5  -3  11   90.09    8.88
   5   3  11   89.71    7.59
  -5   3 -12 1003.96   24.15
   5   3  12  966.05   24.45
   5  -3  12 1003.96   28.78
  -5  -3 -12  977.39   28.08
  -5   3 -13  387.38   15.79
   5   3  13  381.22   15.78
  -5  -3 -13  366.46   17.54
   5  -3  13  356.04   17.84
  -5   3 -14  112.22    9.03
   5   3  14  124.96    9.43
  -5  -3 -14  120.95   10.66
  -5   3 -15   58.09    6.87
  -5  -3 -15   47.29    7.19
   5   3  15   41.70    5.87
  -5   3 -16  706.50   23.29
  -5  -3 -16  713.06   25.60
   5   3  16  723.03   22.75
   5   3  17  236.57   13.45
  -5   3 -17  235.34   13.98
  -5  -3 -17  231.06   15.09
   5   3  18   27.10    5.76
  -5  -3 -18   29.31    6.06
  -5   3 -18   28.79    6.05
  -5   3 -19  464.99   20.59
  -5  -3 -19  458.09   21.38
  -5  -3 -19  474.96   22.34
   5   3  19  481.31   19.99
  -5  -3 -20  234.35   16.36
  -5   3 -20  239.95   15.31
  -5  -3 -20  216.15   14.98
   5   3  20  240.25   14.44
  -5  -3 -21    2.52    3.51
  -5   3 -21    3.32    3.50
   5   3  21   10.12    4.16
  -5  -3 -21    2.33    4.60
  -5  -3 -22  324.13   19.67
  -5   3 -22  290.22   17.68
  -5  -3 -22  303.10   17.81
   5   3  22  282.56   16.39
  -5   3 -23   62.44    8.79
  -5  -3 -23   68.92    8.57
  -5  -3 -23   63.55    9.23
  -5   3 -24  125.34   12.35
  -5  -3 -24  143.86   12.43
  -5  -3 -24  133.23   13.24
  -5  -3 -25   25.87    5.77
  -5  -3 -25   35.41    7.52
  -5   3 -25   32.30    6.93
  -5   3 -26   21.98    6.57
  -5  -3 -26   22.75    6.67
  -5   3 -27  188.63   16.14
  -5  -3 -27  195.95   17.03
  -5   3 -28    2.94    3.23
   5   5 -24   30.82    7.36
   5  -5 -23  124.13   13.21
  -5  -5  23   93.83   12.95
   5   5 -23  115.90   13.53
   5   5 -23  108.10   12.48
   5   5 -22    4.19    2.93
  -5  -5  22   10.25    5.73
   5  -5 -22   13.27    5.63
   5   5 -22    8.53    5.50
  -5  -5  21    4.22    4.52
   5   5 -21    3.67    4.05
   5  -5 -21    5.39    3.42
   5   5 -21    9.91    5.28
   5   5 -20   59.96    9.28
  -5  -5  20   59.58    9.66
   5  -5 -20   76.20   10.16
   5   5 -20   57.47    9.56
  -5  -5  19   17.01    6.99
   5   5 -19   14.64    6.81
   5   5 -19    9.68    4.65
   5  -5 -19   21.64    5.84
   5   5 -18  243.46   18.16
   5  -5 -18  284.24   18.70
  -5  -5  18  264.06   19.63
   5   5 -18  268.92   18.67
   5   5 -17    1.32    3.52
  -5  -5  17    1.49    3.43
   5  -5 -17    8.94    3.66
   5   5 -17    5.47    5.53
   5   5 -16    7.11    4.43
  -5  -5  16    6.33    4.54
   5  -5 -16    1.63    2.77
   5   5 -16    1.75    4.39
   5   5 -15    8.80    4.40
  -5  -5  15    4.36    4.56
   5  -5 -15   11.55    4.89
   5   5 -15    4.10    4.49
  -5  -5  14  207.39   16.71
   5   5 -14  209.76   15.99
   5   5 -14  195.40   15.29
   5  -5 -14  204.93   15.21
  -5  -5  13    3.94    3.65
   5   5 -13    4.53    5.00
   5  -5 -13    9.45    4.07
   5   5 -13   15.28    5.18
   5   5 -12    2.75    2.76
   5  -5 -12    2.40    2.73
   5   5 -12    3.96    3.62
  -5  -5  12    4.11    3.38
   5   5 -11    5.92    3.74
   5  -5 -11   13.27    3.84
   5   5 -11    6.71    3.43
  -5  -5  11    4.62    3.14
   5  -5 -10   13.52    3.56
   5   5 -10   18.73    5.10
   5  -5 -10   13.95    4.28
  -5  -5  10    6.74    3.81
   5   5 -10   24.73    6.63
   5  -5  -9   77.27    8.13
   5  -5  -9   67.57    8.33
  -5  -5   9   77.79   10.21
   5   5  -9   73.65    9.55
   5   5  -9   79.06    9.64
  -5   5   9   80.27    7.79
   5  -5  -8  524.85   20.16
  -5  -5   8  504.90   24.60
   5  -5  -8  547.13   23.14
   5   5  -8  549.33   23.82
   5   5  -8  530.06   23.29
  -5   5   8  509.92   19.88
   5  -5  -7   79.72    8.06
   5   5  -7   72.05    8.86
  -5  -5   7   74.54    9.97
  -5   5   7   82.11    8.33
   5   5  -7   87.89    9.75
   5  -5  -7   81.96    9.11
  -5   5   6   65.27    7.67
   5  -5  -6   51.31    7.20
   5   5  -6   50.53    7.37
   5  -5  -6   44.14    5.94
  -5  -5   6   45.34    7.43
   5   5  -6   55.21    7.76
  -5   5   5   19.31    4.36
   5  -5  -5   25.16    5.09
   5  -5  -5    9.56    3.07
  -5  -5   5   19.04    5.14
   5   5  -5   16.62    4.90
   5   5  -5   26.36    5.53
   5  -5  -4  103.63    9.59
   5  -5  -4  100.36    8.86
  -5  -5   4  107.70   11.16
   5   5  -4  103.05   10.07
   5   5  -4  127.65   11.05
  -5   5   4  119.68   10.50
   5  -5  -3  234.00   13.70
  -5  -5   3  256.59   17.08
   5  -5  -3  247.82   14.54
   5   5  -3  238.35   14.85
   5   5  -3  253.75   15.42
  -5   5   3  270.72   15.77
   5   5  -2   84.05    8.79
  -5  -5   2   76.21    9.48
   5  -5  -2   84.78    8.57
   5  -5  -2   73.45    7.71
   5   5  -2   90.91    9.17
  -5   5   2   90.79    9.46
  -5  -5   1  184.77   14.40
   5  -5  -1  191.66   12.54
   5  -5  -1  179.70   12.09
   5   5  -1  199.31   13.30
   5   5  -1  186.33   12.89
  -5   5   1  178.30   13.21
   5  -5   0  305.89   15.44
  -5  -5   0  294.68   18.38
   5  -5   0  285.40   15.49
   5   5   0  306.14   16.24
  -5   5   0  303.42   13.96
  -5   5   0  324.99   18.03
  -5   5  -1   35.81    6.51
  -5   5  -1   43.38    5.77
   5  -5   1   42.66    6.53
   5   5   1   40.99    6.45
   5  -5   1   38.98    5.58
  -5  -5  -1   44.28    7.44
  -5   5  -2   65.45    8.67
   5   5   2   86.18    8.79
   5  -5   2   75.69    8.24
  -5  -5  -2   76.37    9.59
  -5   5  -2   76.46    7.74
  -5  -5  -2   91.97    9.38
   5  -5   2   88.68    8.04
  -5   5  -3  253.81   14.08
  -5  -5  -3  254.39   16.93
   5  -5   3  289.20   15.89
   5  -5   3  256.04   13.25
  -5  -5  -3  252.63   15.13
   5   5   3  259.09   14.87
  -5  -5  -4   17.85    4.62
   5  -5   4    4.70    2.17
  -5  -5  -4    6.67    3.85
   5  -5   4   11.40    3.92
   5   5   4    9.83    3.61
  -5   5  -4    8.24    3.82
  -5  -5  -5    8.43    3.50
  -5  -5  -5    3.36    2.92
   5  -5   5    7.25    3.66
   5   5   5    2.34    2.51
  -5   5  -5    6.85    3.04
  -5  -5  -6  203.90   13.86
  -5  -5  -6  203.23   15.17
  -5   5  -6  225.69   14.59
   5  -5   6  199.29   13.88
   5   5   6  233.23   13.91
  -5  -5  -7    3.17    2.66
  -5  -5  -7   -0.75    2.76
   5   5   7    8.18    3.45
  -5   5  -7    0.43    3.14
   5  -5   7   -1.21    2.68
  -5  -5  -8   11.18    4.06
   5   5   8    8.83    3.60
  -5   5  -8    1.88    2.47
   5  -5   8   10.20    3.98
  -5  -5  -8    4.93    2.37
   5  -5   9    0.13    2.21
  -5  -5  -9   -1.65    3.20
   5  -5   9    0.89    2.83
   5   5   9   -0.52    2.20
  -5   5  -9    5.48    4.53
  -5  -5  -9   -2.32    2.58
  -5  -5 -10   70.29    8.54
  -5  -5 -10   66.85    9.04
   5  -5  10   75.16    8.70
   5   5  10   78.93    8.42
  -5   5 -10   75.56    9.63
   5  -5  10   86.48    9.93
   5  -5  11    5.76    3.45
   5   5  11    5.38    3.17
   5  -5  11   -3.95    2.91
  -5  -5 -11    5.15    3.16
   5  -5  12   46.82    7.66
   5   5  12   43.13    6.62
   5  -5  12   47.13    7.38
  -5  -5 -12   47.28    7.46
   5  -5  13   10.49    4.66
   5   5  13   21.94    4.97
  -5  -5 -13   16.16    4.52
   5  -5  13   14.86    5.30
   5  -5  14    2.48    3.71
  -5  -5 -14    4.79    3.55
   5   5  14    6.13    4.23
   5  -5  14    2.48    3.91
  -5  -5 -15  269.14   17.25
   5  -5  15  276.04   18.52
   5   5  15  258.72   15.38
   5  -5  15  273.71   18.66
   5  -5  16   51.71    8.69
   5   5  16   57.95    7.80
  -5  -5 -16   46.28    7.51
   5  -5  16   48.55    8.55
  -5   5 -17   10.05    4.88
   5  -5  17   15.57    5.38
   5   5  17   23.60    5.69
   5  -5  17   13.64    5.21
  -5  -5 -17   11.75    5.32
  -5  -5 -17   17.04    5.49
   5  -5  18   17.38    5.37
   5  -5  18    3.44    3.87
  -5  -5 -18   18.47    5.73
  -5   5 -18    2.75    4.37
  -5  -5 -18    8.59    3.93
   5  -5  19    2.10    4.49
   5  -5  19    0.83    3.32
   5  -5  20   49.05    8.75
   5  -5  20   44.03    8.69
   5  -5  21   27.52    7.50
   5  -5  21   35.14    7.79
   6   0 -35    3.73    3.32
   6   0 -34   39.30    7.97
   6   0 -33    0.42    3.53
   6   0 -32   46.21    8.19
   6   0 -31    6.91    4.32
   6   0 -30   57.95    8.85
   6   0 -29   40.99    8.89
   6   0 -28 1719.22   43.29
   6   0 -27   72.17   11.35
   6   0 -26 1949.70   43.87
   6   0 -25   17.92    6.69
   6   0 -25   11.75    2.98
   6   0 -24  253.62    9.88
   6   0 -24  242.22   14.74
   6   0 -23   12.13    5.09
   6   0 -23    9.11    2.55
   6   0 -22  525.95   13.82
   6   0 -22  513.69   20.22
   6   0 -21    0.96    1.40
   6   0 -21    9.01    4.30
   6   0 -20   76.21    5.21
   6   0 -20   72.54    7.40
   6   0 -19    0.99    1.83
   6   0 -19    2.65    1.32
   6   0 -18  103.60    8.16
   6   0 -18   83.11    5.19
   6   0 -17   -1.35    1.74
   6   0 -17    0.30    1.19
   6   0 -16  299.66    9.45
   6   0 -16  319.30   13.30
   6   0 -15    0.64    1.36
   6   0 -15    0.72    1.28
   6   0 -14  675.97   18.11
   6   0 -14  674.29   13.60
   6   0 -13    2.45    1.82
   6   0 -13    1.07    1.44
   6   0 -12  552.74   15.06
   6   0 -12  551.34   11.83
   6   0 -11    0.28    0.97
   6   0 -11    3.00    1.46
   6   0 -10  755.16   13.37
   6   0 -10  750.38   16.20
   6   0  -9    0.95    0.78
   6   0  -9    2.47    1.27
   6   0  -8  149.23    6.74
   6   0  -8  154.70    5.81
   6   0  -7    1.42    0.93
   6   0  -7   -0.02    0.79
   6   0  -7    0.48    0.84
   6   0  -6  202.72    6.36
   6   0  -6  200.47    5.93
  -6   0   5    2.13    0.79
   6   0  -5    0.40    1.22
   6   0  -5    0.07    0.83
  -6   0   5    0.32    0.62
   6   0  -4 4304.04   27.94
  -6   0   4 4366.22   24.15
   6   0  -4 4394.15   26.08
  -6   0   4 4373.96   26.99
   6   0  -3    1.74    0.70
  -6   0   3    2.67    0.73
   6   0  -3    3.81    1.03
  -6   0   3    3.44    1.09
   6   0  -3    3.05    1.04
  -6   0   2 2337.63   17.34
   6   0  -2 2293.70   19.37
   6   0  -2 2311.64   17.92
  -6   0   2 2349.76   19.99
   6   0  -1    2.15    0.93
   6   0  -1    1.49    0.73
  -6   0   1    3.08    0.77
   6   0  -1    1.04    0.66
  -6   0   1    1.10    0.83
  -6   0   0  159.64    4.90
   6   0   0  154.94    5.08
   6   0   0  144.93    5.21
   6   0   0  140.02    4.56
   6   0   1   -0.21    0.43
  -6   0  -1    1.43    0.96
   6   0   1   -0.16    0.93
   6   0   1    0.53    0.68
  -6   0  -2 6210.06   43.30
   6   0   2 6224.56   41.49
   6   0   2 6097.13   36.81
   6   0   2 6236.92   28.80
   6   0   2 6194.08   35.72
  -6   0  -3   -0.03    0.91
   6   0   3    0.65    0.89
   6   0   3    1.36    0.63
   6   0   4  268.03    5.82
   6   0   4  275.97    9.52
   6   0   4  252.86    8.36
  -6   0  -4  260.51    9.49
   6   0   4  269.94    5.73
   6   0   5    1.60    0.62
   6   0   5    3.05    1.73
  -6   0  -5    2.26    1.42
   6   0   6 5887.07   25.39
   6   0   6 5868.19   43.81
  -6   0  -6 5853.14   48.14
   6   0   7   -0.41    1.05
  -6   0  -7    0.99    1.43
  -6   0  -8 2052.47   30.49
   6   0   8 2059.29   28.15
   6   0   9    7.06    2.52
  -6   0  -9    2.85    2.03
  -6   0 -10  438.09   14.99
   6   0  10  461.92   14.35
  -6   0 -11    2.23    1.93
  -6   0 -12 1619.40   30.78
  -6   0 -13    8.80    3.28
  -6   0 -14 1003.42   25.82
  -6   0 -15    9.34    3.81
  -6   0 -15    0.31    1.14
  -6   0 -16  294.10    9.06
  -6   0 -16  296.92   14.90
  -6   0 -17    0.72    1.48
  -6   0 -17   10.99    3.81
  -6   0 -18  670.51   23.51
  -6   0 -19   24.49    6.04
  -6   0 -20 1993.14   42.69
  -6   0 -21   44.85    8.23
  -6   0 -22  190.21   14.27
  -6   0 -23    4.77    2.99
  -6   0 -24    3.07    3.77
  -6   0 -25    0.96    3.11
  -6   0 -26    2.50    3.26
  -6   0 -27   -0.90    2.73
  -6   0 -28  154.14   14.61
  -6   0 -29    2.71    4.14
   6  -2 -34   36.66    7.87
   6  -2 -33   13.38    5.47
   6   2 -33   11.64    5.16
   6   2 -32   61.52    9.76
   6  -2 -32   75.53   10.13
   6  -2 -31   68.35    9.43
   6   2 -31   52.97    8.82
   6   2 -30    0.81    3.56
   6  -2 -30    2.78    3.59
   6   2 -29   89.50   10.92
   6  -2 -29   85.78    9.86
   6   2 -28    7.07    4.31
   6  -2 -28   10.67    4.07
   6   2 -27    3.68    3.00
   6  -2 -27    4.63    2.86
   6   2 -27    1.63    3.59
   6   2 -26  366.67   16.58
   6   2 -26  384.59   20.88
   6  -2 -26  371.50   18.74
   6  -2 -26  410.83   17.71
   6  -2 -25    7.81    3.50
   6   2 -25   -0.09    3.64
   6  -2 -25    7.33    3.95
   6   2 -25    5.15    3.21
   6  -2 -24    1.92    2.41
   6   2 -24   -1.26    2.30
   6   2 -24    2.52    2.55
   6  -2 -24    2.20    2.48
   6  -2 -23   78.24    7.56
   6   2 -23   78.51    8.78
   6  -2 -23   71.67    7.72
   6   2 -23   83.00    7.72
   6   2 -22   41.72    5.68
   6   2 -22   28.98    6.08
   6  -2 -22   31.06    5.12
   6  -2 -22   23.04    4.31
   6   2 -21  553.55   22.15
   6  -2 -21  541.13   19.33
   6  -2 -21  519.95   18.85
   6   2 -21  584.66   19.70
   6  -2 -20  333.06   14.66
   6   2 -20  370.64   17.73
   6  -2 -20  336.70   15.01
   6   2 -20  354.27   15.28
   6   2 -19    6.72    2.50
   6  -2 -19   10.92    3.39
   6  -2 -19   11.08    2.66
   6  -2 -19    7.97    2.54
   6   2 -19   15.48    4.49
   6   2 -18    4.86    2.24
   6   2 -18    3.57    2.39
   6  -2 -18    1.77    2.00
   6  -2 -18   -0.11    1.91
   6  -2 -18    2.22    1.73
   6   2 -17    3.25    2.26
   6   2 -17    1.14    1.69
   6  -2 -17    0.70    1.93
   6  -2 -17    0.44    1.63
   6   2 -16   33.36    4.75
   6   2 -16   30.53    4.88
   6  -2 -16   30.52    4.05
   6  -2 -16   36.02    4.25
   6  -2 -16   40.71    5.24
   6  -2 -15  367.10   13.63
   6  -2 -15  396.01   13.04
   6   2 -15  385.38   16.09
   6  -2 -15  379.84   14.52
   6   2 -15  392.55   14.79
   6  -2 -14   81.53    6.67
   6   2 -14   73.04    7.08
   6  -2 -14   76.69    5.65
   6  -2 -14   74.39    6.60
   6   2 -14   85.66    7.12
  -6   2  14   64.37    2.52
   6  -2 -13 1650.73   28.23
   6   2 -13 1684.46   31.94
   6  -2 -13 1658.00   29.21
   6  -2 -13 1641.16   24.19
   6  -2 -13 1677.48   17.44
  -6  -2  13 1705.12   32.34
   6   2 -13 1654.53   29.36
   6   2 -12   21.42    3.87
   6  -2 -12   22.18    4.06
  -6  -2  12   16.27    3.50
   6  -2 -12   27.01    4.37
   6  -2 -12   21.01    2.82
   6  -2 -12   18.32    1.79
   6  -2 -11  190.29    7.32
   6   2 -11  182.28   10.36
   6  -2 -11  209.93   10.39
   6  -2 -11  221.16   10.50
   6  -2 -11  181.68    5.05
  -6  -2  11  191.13   10.65
   6   2 -11  193.16   10.10
   6  -2 -10 3155.38   38.05
   6  -2 -10 3189.28   27.43
   6   2 -10 3097.38   38.71
   6  -2 -10 3012.52   18.86
  -6  -2  10 3112.99   41.56
   6   2 -10 3121.67   41.11
   6  -2  -9 9745.96   44.34
   6  -2  -9 9811.06   65.06
  -6  -2   9 9753.10   72.54
  -6   2   9 9826.38   44.90
   6   2  -9 9856.65   72.06
   6  -2  -9 9999.00   29.86
   6   2  -9 9732.07   66.76
   6  -2  -8 1448.02   24.80
   6  -2  -8 1453.32   15.42
   6   2  -8 1419.06   27.20
  -6   2   8 1379.62    8.70
  -6  -2   8 1464.05   27.83
   6   2  -8 1418.42   25.42
  -6   2   8 1478.02   15.66
   6  -2  -7  121.36    3.96
  -6   2   7  131.12    4.09
   6  -2  -7  150.66    8.17
   6   2  -7  122.65    7.98
   6   2  -7  132.36    7.83
  -6  -2   7  130.52    8.46
   6  -2  -6 4415.85   28.79
   6  -2  -6 4254.70   40.15
  -6  -2   6 4402.53   47.15
  -6   2   6 4186.12   17.15
   6   2  -6 4295.17   45.70
   6   2  -6 4450.21   43.32
   6  -2  -5 1601.64   17.28
  -6   2   5 1682.66   18.33
   6  -2  -5 1683.31   24.46
  -6  -2   5 1654.58   28.84
  -6   2   5 1548.60   12.45
   6   2  -5 1581.17   27.42
   6   2  -5 1642.58   26.06
  -6   2   4    7.22    1.19
   6  -2  -4    6.98    1.21
   6   2  -4    8.66    2.43
  -6   2   4    6.71    1.09
  -6  -2   4    3.16    1.33
   6  -2  -3  159.81    5.56
  -6  -2   3  157.52    8.93
   6   2  -3  155.88    8.47
   6  -2  -3  168.51    7.32
  -6  -2   2   81.94    6.45
   6  -2  -2   92.92    4.37
   6  -2  -2  101.30    5.56
   6   2  -2   90.40    6.33
   6  -2  -1  478.32   10.15
  -6  -2   1  466.11   15.22
   6  -2  -1  477.15   11.53
   6   2  -1  465.76   14.30
   6  -2   0 2004.98   22.65
  -6  -2   0 1886.92   30.52
  -6   2   0 1766.08   11.87
   6  -2   0 1859.00   20.47
   6   2   0 1931.96   28.69
   6  -2   1  820.37   13.86
  -6   2  -1  833.64   10.03
   6  -2   1  837.71   19.45
   6   2   1  804.45   18.64
  -6  -2  -1  829.84   20.34
   6  -2   1  797.84   10.38
   6  -2   1  824.07   14.21
  -6  -2  -2   54.20    5.42
   6  -2   2   47.48    4.83
  -6   2  -2   49.53    2.83
   6  -2   2   56.23    3.56
   6  -2   2   50.26    3.03
   6   2   2   51.11    5.08
   6  -2   2   59.03    4.17
   6  -2   3 3421.42   40.93
  -6  -2  -3 3463.91   42.01
   6  -2   3 3504.72   25.55
  -6   2  -3 3441.51   25.86
   6   2   3 3524.27   39.07
   6  -2   3 3446.78   26.90
   6   2   4  171.66    8.79
  -6  -2  -4  153.99    9.06
  -6   2  -4  154.79    6.07
  -6  -2  -4  169.76   10.00
   6  -2   4  173.28    9.60
   6   2   4  152.67    4.71
  -6  -2  -5    2.04    1.89
   6  -2   5    3.44    1.83
  -6  -2  -5    5.32    2.25
   6   2   5    5.27    1.22
   6   2   5    1.30    1.98
  -6   2  -5    4.29    1.37
   6  -2   6  178.36   10.06
  -6   2  -6  189.61    7.70
  -6  -2  -6  190.34   10.16
   6   2   6  193.19    9.48
  -6  -2  -6  199.49   10.97
  -6  -2  -7  253.97   11.90
  -6   2  -7  269.83    9.74
   6   2   7  250.66   10.95
   6  -2   7  243.75   11.98
  -6  -2  -7  253.81   12.59
  -6  -2  -8  112.69    8.56
  -6   2  -8  107.50    6.58
   6   2   8  108.11    7.47
   6  -2   8   99.85    7.95
   6   2   9  109.07    7.59
   6  -2   9  121.25    9.08
  -6   2  -9  120.30    7.25
  -6  -2  -9  116.30    8.85
  -6   2 -10   67.38    5.72
   6   2  10   65.10    6.07
  -6  -2 -10   65.43    6.74
  -6   2 -11    6.73    2.32
   6   2  11    1.04    2.01
  -6  -2 -11    3.34    1.97
  -6   2 -12   74.73    6.59
   6   2  12   82.76    7.34
  -6  -2 -12   72.67    7.52
   6   2  13  306.60   13.67
  -6  -2 -13  311.28   15.60
  -6   2 -13  308.18   13.62
   6   2  14   50.61    6.14
  -6  -2 -14   46.68    6.43
  -6   2 -14   46.54    5.78
  -6   2 -15  181.95   11.25
   6   2  15  188.71   11.31
  -6  -2 -15  169.85   12.02
   6   2  16  138.11   10.13
  -6  -2 -16  142.42   11.40
  -6   2 -16  136.83    9.98
  -6  -2 -17   -0.92    2.35
   6   2  17    0.01    3.32
  -6   2 -17   -1.12    2.20
  -6   2 -18  409.90   18.39
  -6  -2 -18  418.00   20.13
   6   2  18  444.50   18.51
  -6   2 -19   64.53    8.00
  -6  -2 -19   63.45    7.21
   6   2  19   59.60    7.29
  -6  -2 -19   59.48    8.02
   6   2  20   23.21    4.97
  -6  -2 -20   18.39    4.18
  -6   2 -20   14.10    4.03
  -6  -2 -20   22.61    5.54
  -6  -2 -21    1.61    3.15
  -6  -2 -21   -1.08    1.77
  -6   2 -21   -0.86    2.04
  -6  -2 -22    0.21    2.50
  -6  -2 -22    1.61    1.66
  -6   2 -22    3.05    3.22
  -6  -2 -23    4.91    4.01
  -6   2 -23    2.87    3.55
  -6   2 -24   28.75    6.16
  -6  -2 -24   34.14    7.07
  -6  -2 -25    7.91    4.51
  -6   2 -25    1.90    3.05
  -6   2 -26   26.17    6.32
  -6  -2 -26   36.20    7.61
  -6   2 -27    1.72    2.66
  -6  -2 -27    8.65    4.72
  -6   2 -28    9.02    3.93
   6   4 -30   77.34   10.43
   6   4 -29   65.70    9.17
   6  -4 -28   39.42    7.73
  -6  -4  28   40.35    8.49
   6   4 -28   33.84    6.90
   6   4 -27   10.31    4.71
  -6  -4  27    7.87    5.42
   6  -4 -27   12.24    4.72
   6  -4 -26   54.10    8.49
  -6  -4  26   53.44    9.22
   6   4 -26   55.74    8.44
   6   4 -25   25.63    5.89
   6  -4 -25   29.47    6.77
  -6  -4  25   18.10    6.17
   6   4 -24   22.85    5.36
   6  -4 -24    9.96    4.32
  -6  -4  24   13.03    4.84
   6   4 -23    6.40    3.30
  -6  -4  23    4.51    3.73
   6  -4 -23    6.93    3.75
   6   4 -23   11.80    4.71
   6   4 -22   53.78    8.03
   6   4 -22   41.65    7.44
   6  -4 -22   47.35    7.69
  -6  -4  22   42.94    7.70
   6   4 -21    5.16    3.82
  -6  -4  21   -1.16    3.14
   6  -4 -21    3.10    3.22
   6   4 -21    8.07    4.42
   6   4 -20   69.24    8.84
   6  -4 -20   75.24    8.93
  -6  -4  20   65.96    9.83
   6   4 -20   72.67    9.61
   6   4 -19    8.80    3.61
   6  -4 -19    7.63    3.62
   6   4 -19   14.90    5.28
   6   4 -18    3.44    2.65
  -6  -4  18    1.74    3.31
   6  -4 -18    2.67    3.31
   6   4 -18   -0.50    2.56
   6   4 -17   35.64    6.39
  -6  -4  17   35.15    6.64
   6  -4 -17   44.02    6.72
   6   4 -17   38.38    7.21
   6  -4 -16   75.06    8.64
  -6  -4  16   61.83    8.72
   6   4 -16   83.08    9.47
   6   4 -16   78.55    8.95
   6   4 -15   50.61    7.11
   6  -4 -15   55.71    7.70
  -6  -4  15   46.11    7.35
   6   4 -15   58.16    8.02
   6  -4 -14  193.77   13.10
  -6  -4  14  193.34   14.79
   6   4 -14  187.19   13.82
   6   4 -14  180.52   13.31
   6   4 -13  100.16   10.00
   6  -4 -13   93.48    9.17
  -6  -4  13   97.48   10.67
   6   4 -13  115.74   10.42
   6   4 -12   56.62    7.17
  -6  -4  12   56.20    8.11
   6  -4 -12   55.22    7.04
   6   4 -12   62.75    7.86
  -6   4  12   51.00    5.06
  -6  -4  11   12.52    3.81
  -6   4  11   16.07    3.14
   6   4 -11   16.37    4.10
   6  -4 -11   17.80    4.24
   6   4 -11   16.65    4.41
   6   4 -10   35.17    5.70
  -6   4  10   40.76    4.83
   6  -4 -10   38.09    5.91
  -6  -4  10   37.70    6.78
   6   4 -10   46.33    6.65
   6  -4  -9  102.72    7.57
   6  -4  -9   89.93    8.60
  -6  -4   9   97.35    9.96
   6   4  -9  109.29    9.90
   6   4  -9  111.20    9.68
  -6   4   9   98.06    7.63
   6   4  -8    6.38    2.95
   6  -4  -8    4.76    2.03
   6  -4  -8    8.17    2.83
   6   4  -8    6.23    3.44
  -6  -4   8   11.83    4.35
  -6  -4   7  136.42   11.53
   6  -4  -7  143.64    8.89
   6  -4  -7  132.51   10.03
  -6   4   7  153.54    7.00
   6   4  -7  152.80   11.40
   6   4  -7  141.62   10.63
   6   4  -6   38.13    5.66
  -6  -4   6   39.23    6.31
   6  -4  -6   40.87    5.58
   6  -4  -6   37.17    4.73
  -6   4   6   38.46    3.69
   6   4  -6   34.06    4.93
   6  -4  -5  118.44    8.16
  -6  -4   5  113.11   10.54
   6   4  -5  116.15    9.56
   6  -4  -5  144.92    9.97
   6   4  -5  111.01    9.85
  -6   4   5  115.06    6.43
   6  -4  -4  782.18   20.94
  -6  -4   4  799.20   27.08
   6  -4  -4  753.20   22.28
  -6   4   4  744.71   16.78
   6   4  -4  790.30   25.09
   6   4  -4  823.96   24.43
   6   4  -3  188.87   12.27
   6  -4  -3  180.36   10.23
  -6  -4   3  179.03   12.85
   6  -4  -3  206.30   11.54
  -6   4   3  187.94    8.74
   6   4  -3  208.92   12.40
   6   4  -2  203.37   12.00
   6  -4  -2  203.04   10.82
  -6  -4   2  184.75   13.19
   6  -4  -2  196.50   11.08
   6   4  -2  205.09   12.57
  -6   4   2  185.80    9.09
  -6  -4   1  619.37   23.79
   6  -4  -1  643.50   19.56
   6  -4  -1  644.39   19.45
   6   4  -1  630.53   21.61
  -6   4   1  588.72   16.67
   6   4   0   22.95    4.52
   6  -4   0   29.87    4.49
  -6  -4   0   23.63    5.72
   6  -4   0   23.53    4.05
  -6   4   0   19.20    3.40
   6  -4   1   21.17    3.69
  -6  -4  -1   26.89    5.39
  -6   4  -1   21.33    3.77
   6  -4   1   15.93    3.36
   6   4   1   26.85    5.01
  -6   4  -2  143.02    9.30
  -6  -4  -2  137.89   11.37
   6  -4   2  143.96    8.58
   6  -4   2  141.32    9.55
   6   4   2  156.22   10.80
  -6  -4  -3   49.04    6.68
   6   4   3   41.04    5.75
  -6  -4  -3   44.56    6.59
   6  -4   3   44.32    4.92
  -6   4  -3   36.09    5.10
   6  -4   3   39.26    5.22
   6  -4   4   29.36    4.59
  -6  -4  -4   25.36    4.58
   6  -4   4   27.68    3.71
   6   4   4   31.12    5.07
  -6  -4  -4   29.04    5.28
   6  -4   5   38.91    5.42
  -6  -4  -5   45.00    6.19
   6  -4   5   38.40    5.82
   6  -4   5   46.18    4.51
  -6  -4  -5   49.60    7.11
   6   4   5   39.31    5.43
  -6  -4  -6    3.80    2.36
   6  -4   6    5.24    2.51
   6  -4   6    0.29    2.53
  -6  -4  -6    6.35    3.45
   6  -4   6    1.08    1.38
   6   4   6    0.96    2.13
  -6  -4  -7  141.17   11.92
   6  -4   7  128.59   10.30
   6   4   7  134.68   10.24
   6  -4   7  146.91   10.67
  -6  -4  -7  142.46   11.48
  -6  -4  -8  591.40   23.89
   6  -4   8  648.77   23.51
   6   4   8  610.00   21.14
   6  -4   8  630.36   22.15
  -6  -4  -8  613.48   23.55
   6  -4   9  177.38   12.88
  -6  -4  -9  196.12   13.78
   6  -4   9  164.83   11.76
   6   4   9  162.86   11.27
  -6  -4  -9  189.69   13.20
   6  -4  10   74.15    9.39
   6   4  10   78.07    8.25
  -6  -4 -10   82.50    9.33
   6  -4  10   83.04    8.82
   6  -4  11  903.36   29.42
   6  -4  11  967.92   29.26
  -6  -4 -11  921.43   29.43
   6   4  11  961.29   26.91
   6  -4  12   -0.20    3.44
   6  -4  12    2.15    3.45
   6   4  12    5.03    3.71
  -6  -4 -12    2.89    3.77
   6  -4  13   15.93    3.90
   6  -4  13   19.55    4.70
   6   4  13   15.27    3.75
  -6  -4 -13   17.96    4.44
   6  -4  14    5.24    3.61
   6   4  14    6.06    3.25
  -6  -4 -14    3.43    3.48
   6  -4  14    4.56    4.12
  -6  -4 -15  418.18   21.12
   6  -4  15  385.93   19.87
   6   4  15  395.51   18.28
   6  -4  15  406.12   21.53
   6  -4  16   52.73    7.92
   6   4  16   52.35    7.02
   6  -4  16   68.68    9.56
  -6  -4 -16   46.86    7.65
   6   4  17   30.03    5.65
   6  -4  17   36.53    6.71
   6  -4  17   39.13    7.21
  -6  -4 -17   39.09    7.34
   6  -4  18    1.33    2.76
   6   4  18    2.91    2.62
  -6  -4 -18    4.92    3.84
   6  -4  18    5.91    5.19
  -6  -4 -19   39.40    7.11
   6  -4  19   41.16    7.94
   6   4  19   38.84    6.38
   6  -4  19   39.10    7.76
  -6  -4 -19   37.07    7.06
   6  -4  20  180.26   16.06
  -6  -4 -20  175.03   15.19
   6   4  20  165.89   13.17
  -6  -4 -20  207.59   16.21
  -6  -4 -21    1.80    2.74
   6   4  21    6.16    3.74
   6  -4  21   13.37    6.79
  -6  -4 -21   14.23    5.09
   6   4  22    1.40    2.94
   6  -4  22    9.95    4.57
  -6  -4 -22    6.16    3.97
  -6  -4 -22   -0.08    2.90
  -6  -4 -23   54.96    8.82
   6  -4  23   65.42   10.48
   6   4  23   79.94    9.73
  -6  -4 -23   65.90   10.40
  -6  -4 -24  112.39   12.54
   6   4  24  112.81   11.60
  -6  -4 -24  148.86   15.05
  -6  -6  16   -0.04    3.87
   6   6 -16    2.95    5.35
   6  -6 -15    4.28    4.19
   6   6 -15   -0.04    2.86
  -6  -6  15    4.70    5.86
   6   6 -14    5.46    4.63
   6  -6 -14    6.95    4.15
   6   6 -14   -1.88    3.49
  -6  -6  14   12.38    6.03
   6   6 -13    1.79    2.79
   6  -6 -13    7.54    3.84
   6   6 -13   -6.15    5.63
  -6  -6  13    5.83    4.38
   6   6 -12    4.44    3.67
   6  -6 -12    9.97    4.60
   6   6 -12    1.60    3.08
  -6  -6  12    2.95    3.53
   6   6 -11   41.71    8.44
   6  -6 -11   58.99    8.79
  -6  -6  11   68.07   10.75
   6   6 -11   65.05    9.67
   6  -6 -10   44.75    7.81
   6   6 -10   34.27    7.08
   6   6 -10   40.54    8.18
  -6  -6  10   55.90   10.00
   6  -6  -9   55.04    8.24
  -6  -6   9   56.21    9.90
   6   6  -9   54.12    8.72
   6   6  -9   53.35    8.43
   6   6  -8   -5.08    2.79
   6   6  -8    0.30    2.93
   6  -6  -8    5.69    3.82
  -6  -6   8    2.42    3.78
   6  -6  -7    4.64    3.07
  -6  -6   7    0.07    2.67
   6   6  -7    4.37    3.98
   6   6  -7    8.96    4.24
   6   6  -6    8.58    3.64
   6  -6  -6    6.89    4.56
   6   6  -6    7.93    4.37
  -6  -6   6   12.05    5.63
  -6   6   5   16.21    4.91
   6   6  -5    8.67    4.04
  -6  -6   5    7.91    4.98
   6   6  -5    9.55    4.28
   6  -6  -5   14.14    4.68
   6  -6  -4  191.28   14.14
  -6  -6   4  222.90   17.92
   6   6  -4  205.18   15.53
  -6   6   4  197.21   14.86
  -6   6   3   23.10    5.88
   6  -6  -3   32.29    6.09
  -6  -6   3   37.56    8.48
   6   6  -3   34.76    6.62
  -6   6   2    8.85    4.25
  -6  -6   2    1.51    2.96
   6  -6  -2   -0.32    2.34
   6   6  -2    2.51    3.59
  -6   6   1    0.53    3.38
   6  -6  -1    5.36    3.64
   6   6  -1    4.05    3.71
  -6  -6   1    4.33    3.15
  -6   6   0   19.91    5.30
  -6  -6   0   43.57    8.35
   6   6   0   35.01    6.78
  -6  -6  -1  140.69   14.09
   6   6   1  159.72   13.18
  -6   6  -1  147.80   13.86
  -6   6  -2   48.18    8.35
   6   6   2   49.48    7.60
  -6  -6  -2   57.34    9.36
  -6   6  -3   11.03    4.50
   6   6   3   13.50    4.52
  -6  -6  -3    9.51    4.12
  -6   6  -4   11.07    3.44
  -6  -6  -4   10.34    4.24
   6   6   4    4.40    2.62
  -6   6  -5    2.88    2.75
  -6  -6  -5    4.61    4.10
   6   6   5    6.13    3.38
  -6   6  -6    0.21    2.84
  -6  -6  -6   -2.32    2.75
   6   6   6    7.55    3.19
  -6   6  -7    6.63    3.85
  -6  -6  -7    6.42    4.47
   6   6   7    3.65    2.51
  -6   6  -8    0.48    3.63
  -6  -6  -8    3.40    3.76
   6   6   8    0.82    3.45
  -6   6  -9   40.19    8.58
  -6  -6  -9   33.47    7.37
   6   6   9   45.71    7.24
   7  -1 -35   16.06    5.44
   7  -1 -34   44.17    8.31
   7   1 -34   48.65    8.98
   7  -1 -33    5.85    4.30
   7   1 -33    8.58    4.20
   7   1 -32    3.85    4.02
   7  -1 -32    6.23    3.71
   7  -1 -31   -0.48    2.51
   7   1 -31   10.73    5.04
   7  -1 -30    2.23    2.57
   7   1 -30    5.09    4.23
   7   1 -29   49.79    8.45
   7  -1 -29   44.92    7.13
   7   1 -28  109.38   11.92
   7  -1 -28  112.62   11.15
   7   1 -27  606.68   25.90
   7  -1 -27  613.36   24.77
   7   1 -27  620.27   17.23
   7   1 -26   76.00    9.58
   7  -1 -26   81.21    9.09
   7   1 -26   75.50    6.19
   7  -1 -25   47.60    5.17
   7   1 -25   42.70    6.92
   7  -1 -25   40.47    6.24
   7   1 -25   44.09    4.90
   7  -1 -24   12.96    2.84
   7   1 -24   14.88    4.40
   7  -1 -24   10.89    3.30
   7   1 -24   15.00    3.02
   7  -1 -23  180.54    9.24
   7   1 -23  177.44   12.82
   7  -1 -23  174.08   11.80
   7   1 -23  180.00    9.41
   7  -1 -22  105.20    7.05
   7   1 -22   92.18    9.25
   7  -1 -22  109.95    9.21
   7   1 -22   93.31    6.62
   7  -1 -21   76.74    6.04
   7   1 -21   70.89    7.79
   7  -1 -21   61.97    6.85
   7   1 -21   70.25    5.65
   7  -1 -20    1.60    1.76
   7   1 -20    1.21    1.64
   7  -1 -20    2.06    1.55
   7   1 -20    4.11    1.76
   7  -1 -19    1.93    1.48
   7   1 -19   -1.65    1.99
   7  -1 -19    3.02    2.33
   7   1 -19    1.58    1.36
   7  -1 -18  177.58    8.66
   7   1 -18  167.57   10.90
   7  -1 -18  151.19    9.31
   7   1 -18  156.86    8.17
   7  -1 -17   34.15    4.05
   7  -1 -17   44.81    5.10
   7   1 -17   38.57    5.27
   7  -1 -17   35.50    3.82
   7   1 -17   35.81    3.94
   7  -1 -16   93.89    6.20
   7   1 -16   86.93    7.56
   7  -1 -16   93.61    6.92
   7  -1 -16   91.20    5.93
   7   1 -16   92.96    6.14
   7   1 -15  296.19   10.56
   7  -1 -15  308.42   10.96
   7   1 -15  322.85   13.98
   7  -1 -15  312.22   12.03
   7  -1 -15  298.88   10.52
  -7   1  15  327.41    6.53
   7  -1 -14   31.35    3.70
   7   1 -14   28.00    4.26
   7  -1 -14   23.74    3.11
  -7   1  14   29.26    2.04
   7  -1 -14   25.88    3.43
   7  -1 -13  761.56   16.65
   7  -1 -13  747.09   16.12
   7   1 -13  782.84   20.52
   7  -1 -13  726.57   16.84
   7  -1 -13  739.37   11.14
   7  -1 -12   93.09    5.97
   7   1 -12   87.08    6.79
   7  -1 -12   92.49    5.83
   7  -1 -12   90.41    3.65
   7  -1 -12   87.07    5.66
   7  -1 -11  942.63   18.20
   7   1 -11  959.77   21.40
   7  -1 -11  963.32   17.57
   7  -1 -11  951.13   10.45
   7  -1 -11  941.73   17.79
   7  -1 -10  276.22    9.78
   7  -1 -10  268.92    9.42
   7  -1 -10  270.41    8.87
  -7  -1  10  268.03   10.40
   7  -1 -10  265.55    4.88
   7   1 -10  283.37   10.57
   7  -1  -9  316.15    4.47
   7  -1  -9  318.08   10.37
   7  -1  -9  312.55    5.06
   7  -1  -9  313.39    8.97
  -7  -1   9  318.92   11.07
   7   1  -9  315.13   10.96
   7  -1  -9  303.39    9.89
   7  -1  -8  461.57   12.29
   7  -1  -8  459.79   10.36
   7   1  -8  455.15   13.08
  -7  -1   8  440.63   12.69
   7  -1  -7  489.53   12.51
  -7  -1   7  510.42   13.43
   7   1  -7  477.44   13.20
  -7  -1   6   68.51    4.92
   7  -1  -6   72.52    4.92
  -7   1   6   65.43    2.14
  -7   1   6   77.11    3.59
   7   1  -6   71.42    5.11
   7  -1  -5 4411.88   36.77
  -7  -1   5 4415.84   38.44
   7   1  -5 4393.53   38.87
   7  -1  -4 1024.36   17.66
  -7  -1   4 1015.52   18.43
  -7   1   4  999.07    9.26
   7   1  -4 1036.56   18.52
   7  -1  -3  122.94    6.10
  -7  -1   3  132.59    6.66
  -7   1   3  126.20    3.62
   7   1  -3  119.27    6.28
   7  -1  -2   12.30    2.26
  -7   1   2   12.87    1.31
  -7  -1   2    9.87    1.80
   7   1  -2   12.24    2.18
  -7  -1   1 3110.94   25.02
   7  -1  -1 3007.38   29.74
  -7  -1   1 3044.99   31.64
  -7   1   1 3090.86   23.54
  -7   1   1 3087.76   21.43
   7   1  -1 3112.98   31.64
   7  -1   0  519.33   12.19
  -7  -1   0  529.65   13.38
  -7   1   0  533.89   10.19
   7   1   0  535.00   13.31
  -7  -1   0  551.48   10.51
  -7  -1  -1    2.61    1.22
   7  -1   1    5.13    1.73
   7  -1   1    4.60    1.47
   7   1   1    3.19    1.63
  -7   1  -1    4.51    1.32
   7  -1   2  396.56   10.62
   7  -1   2  394.39   12.71
  -7  -1  -2  401.34   12.08
   7   1   2  409.30    9.76
  -7   1  -2  407.94    8.41
   7   1   2  425.51   12.02
  -7   1  -2  390.74    9.84
   7  -1   3 1495.76   25.48
   7   1   3 1572.35   20.12
  -7  -1  -3 1568.82   24.23
   7   1   3 1591.30   23.85
  -7   1  -3 1503.73   20.30
  -7  -1  -3 1637.68   28.23
   7   1   4  498.85   13.59
  -7  -1  -4  489.74   13.81
  -7   1  -4  516.81   12.36
   7   1   4  500.65   11.92
  -7  -1  -4  487.52   15.61
   7  -1   4  496.01   15.12
   7   1   5  952.18   19.16
  -7   1  -5  938.89   17.49
  -7  -1  -5  955.20   22.19
   7   1   5  969.49   17.29
   7  -1   5  960.35   21.44
  -7   1  -6 1671.80   24.65
   7  -1   6 1689.48   29.50
  -7  -1  -6 1751.14   30.65
   7   1   6 1788.01   26.92
  -7   1  -7  102.45    6.46
   7   1   7  110.53    7.02
   7  -1   7   92.06    7.06
  -7  -1  -7  104.24    7.70
  -7   1  -8   92.32    6.34
   7   1   8   83.25    6.23
  -7  -1  -8   90.22    7.36
  -7   1  -9   47.79    4.85
  -7  -1  -9   50.95    5.69
   7   1   9   42.54    1.90
   7   1   9   52.16    5.08
   7   1  10    7.59    2.46
  -7   1 -10   11.25    2.67
  -7  -1 -10   13.97    3.49
  -7   1 -11   85.97    6.99
   7   1  11   99.89    7.56
  -7  -1 -11   94.45    8.06
  -7   1 -12  883.01   22.69
   7   1  12  909.69   22.72
  -7  -1 -12  858.71   24.53
   7   1  13    7.45    3.52
  -7   1 -13    4.90    2.89
  -7  -1 -13    2.18    2.57
  -7   1 -14   89.43    7.81
   7   1  14   91.45    7.90
  -7  -1 -14   88.62    8.31
   7   1  15  202.58   11.71
  -7   1 -15  188.26   11.51
  -7  -1 -15  179.15   12.05
  -7   1 -16  124.38    9.70
   7   1  16  115.56    9.24
  -7  -1 -16  102.88    9.33
  -7   1 -17    4.47    2.95
  -7  -1 -17   13.66    4.21
  -7  -1 -18  190.46   10.29
  -7   1 -18  198.61   12.95
  -7  -1 -18  198.97   13.70
  -7   1 -19  479.64   20.67
  -7  -1 -19  520.82   17.03
  -7  -1 -19  512.65   22.33
  -7  -1 -20   28.68    6.44
  -7   1 -20   39.22    6.53
  -7  -1 -21    5.17    3.54
  -7   1 -21    3.67    3.39
  -7   1 -22   42.54    6.87
  -7  -1 -22   48.62    7.49
  -7   1 -23   13.90    4.11
  -7  -1 -23   19.49    5.66
  -7   1 -24   -2.12    2.09
  -7  -1 -24    6.34    4.23
  -7  -1 -25   94.39   11.02
  -7   1 -25   78.24    9.88
  -7   1 -26   -2.08    2.34
  -7  -1 -26   10.17    4.70
  -7   1 -27   15.90    5.27
  -7  -1 -27   14.97    5.61
  -7  -1 -28    2.46    3.67
  -7   1 -28   -1.24    2.98
   7  -3 -32    0.57    2.78
   7   3 -31    3.34    4.22
   7  -3 -31    0.03    2.24
   7  -3 -30   19.28    5.50
   7   3 -30    8.17    4.31
   7   3 -29    1.59    2.50
   7  -3 -29    0.50    2.49
   7   3 -29    3.76    3.78
   7  -3 -29    0.93    3.17
   7   3 -28   15.70    4.73
   7   3 -28   26.95    7.26
   7  -3 -28   15.13    4.85
   7  -3 -28   21.23    5.16
   7  -3 -27  410.74   20.32
   7   3 -27  406.11   22.95
   7  -3 -27  413.89   20.10
   7   3 -27  379.68   19.47
   7   3 -26  261.34   18.21
   7  -3 -26  272.16   15.84
   7  -3 -26  258.87   15.95
   7   3 -26  283.26   16.59
   7  -3 -25   90.36    9.37
   7   3 -25  114.07   12.10
   7  -3 -25  105.50    9.71
   7   3 -25  104.74   10.16
   7   3 -24   -2.04    2.18
   7   3 -24    3.36    2.86
   7  -3 -24    0.09    2.48
  -7  -3  24   -1.99    2.50
   7  -3 -24    2.32    1.58
   7   3 -23    1.05    2.95
   7   3 -23    0.01    2.06
   7  -3 -23    2.87    2.89
   7  -3 -23   -0.85    1.50
  -7  -3  23    2.73    3.97
   7   3 -22  304.54   17.66
   7  -3 -22  354.81   15.89
   7  -3 -22  330.67   16.97
  -7  -3  22  322.87   18.76
   7   3 -22  303.81   16.24
   7   3 -21   14.61    4.11
   7   3 -21   16.66    5.40
  -7  -3  21   21.23    6.04
   7  -3 -21   24.42    5.07
   7  -3 -21   14.44    3.46
   7   3 -20   17.38    4.06
  -7  -3  20   19.35    5.11
   7  -3 -20   10.50    3.22
   7  -3 -20   16.93    3.61
   7   3 -19   15.61    3.91
   7  -3 -19   17.23    4.30
  -7  -3  19   16.07    4.80
   7  -3 -19   18.77    3.52
   7  -3 -18  162.31    9.28
   7  -3 -18  162.42   11.36
  -7  -3  18  160.92   12.39
   7   3 -18  158.64   11.32
   7   3 -17  161.62   11.94
   7  -3 -17  150.48    8.55
   7  -3 -17  167.64   11.34
  -7  -3  17  144.14   11.79
   7   3 -17  157.76   11.19
   7  -3 -16  389.57   13.05
   7  -3 -16  381.81   16.88
  -7  -3  16  361.84   17.98
   7   3 -16  359.53   17.65
   7   3 -16  359.62   16.45
  -7  -3  15  490.64   20.75
   7  -3 -15  505.77   14.23
   7  -3 -15  533.64   19.43
   7   3 -15  501.19   20.51
   7   3 -15  525.79   19.52
   7   3 -14   49.15    6.49
  -7  -3  14   46.44    6.95
   7  -3 -14   46.23    4.14
   7  -3 -14   61.58    6.81
   7   3 -14   51.53    6.73
  -7   3  14   43.49    3.64
   7   3 -13   46.43    6.36
  -7  -3  13   56.89    7.19
   7  -3 -13   60.70    4.35
   7  -3 -13   63.46    6.92
   7   3 -13   55.52    6.63
   7   3 -12    2.34    2.01
  -7  -3  12    6.34    3.77
  -7   3  12    0.42    0.59
   7  -3 -12    4.40    3.28
   7  -3 -12    1.72    1.36
   7   3 -12   -1.32    2.33
   7  -3 -11  446.35   10.05
   7  -3 -11  451.02   16.77
  -7  -3  11  456.82   19.16
  -7   3  11  430.22    7.24
   7   3 -11  429.35   18.04
   7   3 -11  419.55   16.84
   7  -3 -10  596.58   19.11
   7  -3 -10  599.49   10.56
  -7   3  10  606.66    8.37
  -7  -3  10  587.63   21.55
   7   3 -10  633.89   21.60
   7   3 -10  593.80   19.62
   7   3  -9    5.37    3.60
  -7  -3   9    7.70    3.48
   7  -3  -9    1.57    0.75
   7   3  -9    6.86    3.07
   7  -3  -9    6.84    3.13
   7  -3  -8 1028.70   24.19
  -7  -3   8 1127.68   29.21
  -7   3   8 1111.31   11.92
   7   3  -8 1088.59   27.61
   7   3  -8 1063.18   25.70
   7  -3  -7  156.07    7.25
  -7  -3   7  163.72   11.31
   7  -3  -7  151.23    9.30
  -7   3   7  153.10    4.86
   7   3  -7  158.41   10.63
   7   3  -7  150.01    9.80
   7   3  -6   21.13    3.82
  -7   3   6   19.12    1.94
   7  -3  -6   17.59    2.51
   7  -3  -6   24.06    3.87
   7   3  -6   17.18    3.65
  -7  -3   6   23.47    4.54
  -7   3   5   45.77    3.13
   7  -3  -5   46.88    3.97
   7   3  -5   42.84    5.25
   7  -3  -5   38.94    4.51
   7   3  -5   40.45    5.56
  -7  -3   5   37.19    5.44
   7   3  -4    3.21    2.80
   7  -3  -4    5.04    1.86
   7  -3  -4    3.96    1.48
  -7   3   4    5.23    1.35
  -7  -3   4    4.26    2.65
   7  -3  -3    1.04    1.43
   7  -3  -3    2.42    1.06
   7   3  -3    3.44    1.61
  -7  -3   3    2.38    2.00
  -7   3   3    3.98    1.49
   7  -3  -2    1.84    1.70
  -7  -3   2    2.37    2.22
   7  -3  -2    0.59    1.15
   7   3  -2    6.16    2.03
  -7   3   2    2.52    1.28
  -7  -3   1  218.43   12.70
   7  -3  -1  197.18    8.56
   7  -3  -1  212.64    9.32
   7   3  -1  217.00   11.50
  -7  -3   0  128.47    9.83
   7  -3   0  149.35    7.65
   7  -3   0  146.13    7.56
   7   3   0  127.59    8.95
  -7  -3  -1  310.05   15.16
   7  -3   1  309.70   10.63
   7  -3   1  307.45   11.10
   7   3   1  304.40   13.71
  -7  -3  -2   92.77    8.44
   7  -3   2   78.77    5.27
   7  -3   2   86.46    6.10
   7   3   2   85.67    7.29
   7  -3   2   69.09    3.27
   7  -3   3  225.95   12.19
  -7  -3  -3  195.15   12.09
  -7   3  -3  181.82    6.05
   7  -3   3  202.94    8.00
   7   3   3  199.90   11.17
   7  -3   3  197.04    9.35
   7  -3   4   98.39    5.35
   7  -3   4  106.47    7.16
  -7  -3  -4   88.36    8.40
  -7   3  -4  105.71    5.21
   7  -3   4   93.64    8.17
   7   3   4   92.59    7.65
  -7  -3  -4  102.51    8.86
   7  -3   5    5.54    2.88
  -7  -3  -5    1.15    1.72
   7  -3   5    3.22    1.95
   7  -3   5    2.65    1.14
  -7   3  -5    3.88    1.49
   7   3   5    3.22    2.55
  -7  -3  -5    2.51    2.57
   7  -3   6  402.32   17.10
  -7  -3  -6  421.16   17.85
  -7   3  -6  449.17   12.54
  -7  -3  -6  431.40   18.49
   7  -3   6  437.61   15.27
   7   3   6  411.68   15.88
  -7  -3  -7   23.10    4.93
  -7   3  -7   33.04    3.74
   7  -3   7   39.46    5.00
  -7  -3  -7   29.00    5.35
   7  -3   7   35.77    5.68
   7   3   7   30.54    4.62
  -7  -3  -8   19.97    4.41
   7  -3   8   11.34    3.73
  -7  -3  -8   13.85    4.36
  -7   3  -8   13.33    2.67
   7   3   8   18.10    4.09
  -7   3  -9  469.50   14.92
   7   3   9  469.56   17.61
  -7  -3  -9  469.35   19.91
   7  -3   9  467.81   19.70
  -7   3 -10  529.30   16.55
  -7  -3 -10  567.12   21.97
   7  -3  10  549.83   21.83
   7   3  10  541.00   18.95
  -7   3 -11   74.03    6.57
  -7  -3 -11   61.72    7.64
   7   3  11   73.80    7.35
   7  -3  11   79.47    8.91
  -7   3 -12   18.52    3.57
   7  -3  12   30.74    6.03
   7   3  12   24.56    4.34
  -7  -3 -12   18.27    4.26
  -7   3 -13   24.01    4.40
   7  -3  13   31.11    6.67
   7   3  13   28.33    5.48
  -7  -3 -13   25.87    5.56
  -7   3 -14  798.07   23.58
   7   3  14  783.05   24.22
  -7  -3 -14  788.99   27.68
   7  -3  14  727.43   26.98
  -7   3 -15   26.99    4.91
  -7  -3 -15   35.76    6.60
   7  -3  15   34.44    7.25
   7   3  15   34.36    6.19
  -7   3 -16   13.98    3.69
   7  -3  16   24.30    5.92
   7   3  16   22.50    4.91
  -7  -3 -16   15.35    4.16
   7  -3  17    2.40    4.02
  -7   3 -17   -2.35    2.58
   7   3  17    3.38    2.87
  -7  -3 -17   10.03    3.89
  -7   3 -18   48.23    6.95
   7   3  18   62.76    7.89
   7  -3  18   62.13    8.92
  -7  -3 -18   62.01    8.48
  -7   3 -19   47.72    6.98
   7   3  19   41.07    6.72
   7  -3  19   49.99    8.75
  -7  -3 -19   41.65    7.09
  -7   3 -20  105.26   10.49
  -7  -3 -20  101.21   10.30
   7   3  20  116.18   10.84
   7  -3  20  132.24   13.42
  -7  -3 -20  119.20   12.07
   7   3  21    3.34    3.64
  -7  -3 -21   -2.34    3.36
  -7   3 -21    0.79    2.31
   7  -3  21    1.13    3.79
  -7  -3 -21    2.21    3.42
  -7  -3 -22    7.26    3.48
  -7   3 -22    4.54    2.65
   7  -3  22    7.20    4.35
   7   3  22    3.15    2.87
  -7  -3 -22    6.80    3.86
  -7  -3 -23    4.12    3.06
  -7   3 -23    0.55    2.09
   7   3  23    7.84    4.43
   7  -3  23    6.98    5.17
  -7  -3 -23   -0.62    2.87
  -7  -3 -24   -4.81    3.12
  -7   3 -24    2.03    2.39
  -7  -3 -25   13.71    5.15
  -7   3 -25    5.15    3.61
  -7   3 -26   22.24    5.62
  -7   3 -27   18.83    5.81
   7   5 -24   20.78    6.36
   7   5 -23   64.48    9.72
  -7  -5  23   75.11   11.62
   7  -5 -23   56.70    8.98
   7   5 -23   64.12   10.31
   7   5 -22   19.73    6.02
  -7  -5  22   43.09    8.97
   7   5 -22   33.52    8.29
   7  -5 -22   33.59    7.26
   7   5 -21   19.10    5.71
  -7  -5  21   13.23    5.50
   7  -5 -21   17.96    5.64
   7   5 -21   21.22    6.65
  -7  -5  20   10.72    5.29
   7   5 -20   -0.17    2.73
   7  -5 -20    6.40    4.08
   7   5 -20   16.42    6.09
   7   5 -19    5.72    2.92
  -7  -5  19   15.49    6.39
   7  -5 -19   13.06    4.73
   7   5 -19   15.52    5.29
   7   5 -18   50.22    8.13
  -7  -5  18   54.24    9.40
   7  -5 -18   46.92    7.70
   7   5 -18   54.67    8.79
   7   5 -17   15.14    5.04
  -7  -5  17   19.88    6.84
   7  -5 -17   19.59    5.14
   7   5 -17   21.60    5.61
   7   5 -16   10.22    4.68
  -7  -5  16    5.12    4.09
   7  -5 -16    2.23    3.12
   7   5 -16    7.14    3.95
   7   5 -15    3.21    3.21
  -7  -5  15    3.48    3.96
   7  -5 -15    3.26    3.62
   7   5 -15    4.39    3.99
   7   5 -14    4.74    3.14
   7  -5 -14    5.12    3.20
   7   5 -14    6.20    4.46
  -7  -5  14   11.34    5.66
   7   5 -13    7.58    3.69
   7  -5 -13    3.84    3.18
   7   5 -13   -0.97    2.91
  -7  -5  13    8.92    4.23
   7   5 -12    5.52    3.99
   7  -5 -12    7.91    3.61
   7   5 -12   10.02    4.83
  -7  -5  12    2.81    2.92
   7   5 -11   26.43    5.72
   7  -5 -11   23.85    5.48
   7   5 -11   35.20    6.83
  -7  -5  11   31.38    6.74
   7  -5 -10    5.05    3.16
   7   5 -10   -2.12    3.01
  -7  -5  10    0.90    2.79
   7   5 -10    7.62    3.79
   7  -5  -9   89.72    9.39
  -7  -5   9   92.20   10.83
   7   5  -9   91.67    9.99
   7   5  -9   76.12    9.36
  -7   5   9   83.30    8.30
  -7   5   8   28.39    5.11
   7  -5  -8   49.72    6.91
   7   5  -8   41.99    7.26
  -7  -5   8   31.45    6.60
   7   5  -8   28.94    5.85
  -7   5   7   37.78    5.96
   7  -5  -7   43.09    6.46
   7   5  -7   40.71    6.81
   7   5  -7   36.43    7.04
  -7  -5   7   29.94    6.71
  -7   5   6   40.64    6.19
  -7  -5   6   41.09    8.06
   7  -5  -6   35.58    5.73
   7   5  -6   45.78    7.72
   7   5  -6   46.69    7.40
  -7  -5   5  482.35   24.14
   7  -5  -5  424.14   18.97
   7   5  -5  425.25   20.82
   7   5  -5  463.80   21.05
  -7   5   5  427.26   19.78
  -7  -5   4  115.94   12.09
   7  -5  -4  122.83   10.12
   7   5  -4  117.85   11.11
  -7  -5   3  188.36   14.89
   7  -5  -3  203.72   12.92
   7   5  -3  199.55   14.18
   7  -5  -2   72.17    7.61
   7   5  -2   68.35    8.43
  -7  -5   2   65.19    8.87
   7  -5  -1   23.52    4.50
   7   5  -1   14.13    4.35
  -7  -5   1   10.62    3.59
   7  -5   0   72.94    7.38
   7   5   0   58.38    7.75
  -7  -5   0   75.13    9.74
  -7  -5  -1  333.24   19.91
   7  -5   1  317.51   14.68
   7   5   1  336.02   17.72
   7  -5   2  554.20   19.00
  -7  -5  -2  583.03   26.39
  -7  -5  -2  623.84   25.31
   7   5   2  615.04   23.77
  -7  -5  -3   19.75    5.42
  -7  -5  -3   12.40    5.84
   7   5   3   12.48    5.50
  -7  -5  -4  917.97   33.09
   7   5   4  953.02   29.49
  -7  -5  -4  921.20   30.70
  -7  -5  -5    8.93    3.83
  -7  -5  -5    7.70    5.38
   7   5   5    8.87    5.04
  -7   5  -5    1.11    2.91
  -7  -5  -6    1.79    2.77
  -7  -5  -6    3.09    2.76
   7   5   6   12.75    4.05
  -7   5  -6    5.56    3.19
  -7  -5  -7   69.20    8.81
  -7  -5  -7   76.70   10.02
   7   5   7   69.05    8.29
  -7   5  -7   68.60    8.29
  -7  -5  -8    5.80    3.90
   7   5   8   12.46    4.47
  -7   5  -8   11.09    4.32
  -7  -5  -8    3.28    3.11
  -7  -5  -9  170.73   14.51
   7   5   9  158.26   12.13
  -7  -5  -9  175.19   13.96
   7  -5  10   27.82    6.78
   7   5  10   19.16    5.64
  -7  -5 -10   14.79    5.36
   7  -5  11  150.48   13.41
  -7  -5 -11  131.59   12.68
   7   5  11  125.46   10.98
   7   5  12    4.16    3.60
  -7  -5 -12    3.96    3.11
   7  -5  12   -0.45    4.51
   7   5  13   36.58    6.58
   7  -5  13   33.43    7.68
  -7  -5 -13   42.70    7.62
   7   5  14  249.31   15.75
   7  -5  14  288.75   19.07
  -7  -5 -14  237.05   17.04
   7  -5  15  157.64   14.64
   7   5  15  165.44   13.26
  -7  -5 -15  155.01   14.03
   7   5  16   18.00    5.28
   7  -5  16   18.11    5.98
  -7  -5 -16   13.73    5.16
   7   5  17   17.03    5.47
   7  -5  17   15.83    5.21
  -7  -5 -17   25.06    6.24
   7   5  18   53.01    8.22
   7  -5  18   48.97    8.80
  -7  -5 -18   55.79    8.99
  -7  -5 -19    7.24    4.64
   7  -5  19    8.61    5.05
  -7  -5 -20   -1.66    3.39
   8   0 -35    0.59    3.53
   8   0 -34  -10.40    4.48
   8   0 -33    2.51    3.65
   8   0 -32    7.87    4.30
   8   0 -31   -0.34    2.89
   8   0 -30   92.43   10.68
   8   0 -29    4.44    3.77
   8   0 -28   11.88    4.28
   8   0 -27   13.50    3.52
   8   0 -27   23.88    7.04
   8   0 -26 1607.89   39.81
   8   0 -26 1553.72   27.17
   8   0 -25   12.65    3.67
   8   0 -25   31.31    8.28
   8   0 -24 1057.24   30.80
   8   0 -24 1040.82   21.57
   8   0 -23    6.33    2.99
   8   0 -23   21.82    6.35
   8   0 -22  792.51   25.45
   8   0 -22  798.79   18.35
   8   0 -21    2.38    1.97
   8   0 -21    5.64    3.97
   8   0 -20  682.12   16.42
   8   0 -20  659.99   21.88
   8   0 -19    1.39    2.59
   8   0 -19    1.92    1.79
   8   0 -18   88.80    7.70
   8   0 -18   96.80    6.09
   8   0 -17    0.90    2.22
   8   0 -17    5.88    2.49
   8   0 -16 2677.81   38.85
   8   0 -16 2697.14   30.73
   8   0 -15    6.88    3.10
   8   0 -15   14.65    3.38
   8   0 -14 2839.47   37.54
   8   0 -14 2861.77   30.66
   8   0 -13    1.39    1.45
   8   0 -13    3.33    2.16
   8   0 -12   32.22    3.94
   8   0 -12   30.59    3.19
   8   0 -11    0.39    1.27
   8   0 -11    0.70    1.24
   8   0 -11    0.85    0.99
   8   0 -10  600.79   15.23
   8   0 -10  574.72   13.03
   8   0 -10  594.38   12.51
   8   0  -9    4.67    2.14
   8   0  -9   15.77    2.09
   8   0  -8 2126.87   24.06
   8   0  -8 2189.87   22.84
  -8   0   8 2153.58   22.01
  -8   0   7    0.52    0.86
   8   0  -7    0.99    0.99
  -8   0   6  585.62   10.49
   8   0  -6  558.84   11.93
   8   0  -6  588.65   11.23
   8   0  -5    1.54    0.98
   8   0  -5    1.16    1.47
  -8   0   5    0.17    0.57
  -8   0   4 1278.81   14.75
   8   0  -4 1280.37   16.40
   8   0  -4 1310.14   17.47
   8   0  -4 1275.08   14.40
   8   0  -3    0.94    0.64
  -8   0   3    0.87    0.78
   8   0  -3    0.28    0.78
   8   0  -3    0.92    0.98
   8   0  -2   79.72    4.17
  -8   0   2   79.29    3.76
   8   0  -2   71.34    3.68
   8   0  -2   79.19    4.25
   8   0  -1    1.98    1.11
  -8   0   1    1.77    0.95
   8   0  -1    1.03    1.10
   8   0  -1    0.33    0.78
   8   0   0  707.56   13.37
   8   0   0  731.40   12.72
   8   0   0  732.72   12.10
  -8   0  -1    0.51    1.25
   8   0   1    1.06    0.82
   8   0   1    2.06    1.47
   8   0   1    0.60    0.88
   8   0   2    4.44    1.42
  -8   0  -2    7.13    1.81
   8   0   2    6.22    1.22
   8   0   2    4.59    1.52
  -8   0  -3   -0.17    0.99
   8   0   3    0.62    0.75
   8   0   3   -0.26    1.15
   8   0   3    1.56    1.38
  -8   0  -4  170.92    8.65
   8   0   4  164.98    5.38
   8   0   4  174.83    8.51
   8   0   5    1.40    0.78
   8   0   5   -0.80    1.51
   8   0   5    0.60    1.41
  -8   0  -5    0.87    1.39
   8   0   6   42.58    2.72
   8   0   6   37.48    3.97
  -8   0  -6   43.98    4.74
   8   0   6   46.21    4.77
   8   0   7    0.47    0.63
   8   0   7   -0.81    1.56
   8   0   7    1.02    2.02
  -8   0  -7   -0.65    1.61
   8   0   8  510.43   15.15
  -8   0  -8  507.43   16.58
   8   0   9    1.03    1.72
  -8   0  -9    0.51    1.64
   8   0  10   46.53    5.07
  -8   0 -10   57.36    5.95
   8   0  11    0.80    1.51
  -8   0 -11   -0.28    1.60
  -8   0 -12    7.51    2.99
  -8   0 -13    1.83    1.91
  -8   0 -14   97.08    8.59
  -8   0 -15    6.53    3.23
  -8   0 -16  249.90   14.40
  -8   0 -17    1.15    2.02
  -8   0 -18    1.73    2.15
  -8   0 -19    3.28    3.29
  -8   0 -20   32.87    6.02
  -8   0 -21   -0.34    2.41
  -8   0 -22   29.26    5.76
  -8   0 -23    5.99    4.01
  -8   0 -24  129.73   12.78
  -8   0 -25   11.37    5.31
  -8   0 -26   88.75   11.36
  -8   0 -27    0.53    3.41
   8  -2 -35   33.71    7.95
   8  -2 -34   38.86    7.85
   8   2 -33  198.39   17.62
   8  -2 -33  208.75   16.72
   8   2 -32   29.40    7.55
   8  -2 -32   14.47    4.76
   8   2 -31    9.57    3.86
   8  -2 -31   15.59    4.89
   8   2 -30   31.64    7.11
   8  -2 -30   34.28    6.49
   8   2 -29   55.38    8.96
   8  -2 -29   63.33    8.34
   8  -2 -28   77.75    9.14
   8   2 -28   74.37   10.05
   8   2 -28   79.63    7.78
   8   2 -27   50.92    8.22
   8  -2 -27   51.86    7.18
   8   2 -27   49.10    6.12
   8  -2 -26   32.05    5.71
   8   2 -26   27.26    6.23
   8   2 -26   26.36    4.68
   8  -2 -25    4.60    2.37
   8   2 -25    9.15    3.93
   8   2 -25    4.85    2.27
   8  -2 -25    8.83    3.27
   8  -2 -24   76.35    7.01
   8   2 -24  100.74   10.54
   8  -2 -24   98.96    9.06
   8   2 -24   86.67    7.87
   8  -2 -23    9.79    2.84
   8  -2 -23   18.31    4.08
   8   2 -23    8.93    4.04
   8   2 -23    8.56    2.97
   8  -2 -22  100.01    7.87
   8   2 -22   92.82    9.59
   8  -2 -22   88.06    7.88
   8  -2 -22  106.07    8.76
   8   2 -22   96.78    8.06
   8   2 -21   10.88    4.05
   8  -2 -21    9.84    2.83
   8  -2 -21   13.44    3.82
   8  -2 -21   10.05    3.52
   8   2 -21    9.56    2.68
   8  -2 -20   81.24    7.01
   8   2 -20   82.57    8.72
   8  -2 -20   79.80    7.11
   8  -2 -20   80.25    7.27
   8   2 -20   69.54    6.71
   8  -2 -19    8.43    2.98
   8   2 -19    4.13    2.86
   8  -2 -19   10.46    2.93
   8  -2 -19    5.48    2.78
   8   2 -19    8.89    2.73
   8  -2 -18   51.97    5.65
   8  -2 -18   51.68    5.35
   8   2 -18   50.98    6.66
   8  -2 -18   59.06    6.23
   8   2 -18   49.63    5.68
   8   2 -17  242.82   13.78
   8  -2 -17  235.83   10.87
   8  -2 -17  239.51   11.97
   8  -2 -17  225.56   11.38
   8   2 -17  214.89   11.36
   8  -2 -16  338.97   13.76
   8  -2 -16  347.03   14.07
   8  -2 -16  341.95   12.48
  -8  -2  16  335.20   15.41
   8   2 -16  360.65   14.34
   8  -2 -15   49.17    5.41
   8  -2 -15   47.39    4.63
  -8  -2  15   40.43    5.48
   8  -2 -15   45.05    2.68
   8  -2 -15   50.67    5.67
   8   2 -15   43.35    5.51
   8   2 -15   42.86    5.15
   8  -2 -14  155.03    9.32
   8  -2 -14  166.37    7.99
   8  -2 -14  146.40    4.19
   8  -2 -14  157.38    9.32
  -8  -2  14  148.31    9.99
   8   2 -14  162.23   10.29
   8   2 -14  160.49    9.38
   8  -2 -13   29.25    4.33
   8  -2 -13   31.16    4.56
  -8  -2  13   33.67    4.85
   8  -2 -13   36.51    3.75
   8  -2 -13   24.55    1.48
   8   2 -13   33.16    4.86
   8   2 -13   35.05    4.72
   8  -2 -12  681.76   19.04
   8  -2 -12  731.41   14.78
   8  -2 -12  714.70   18.94
  -8  -2  12  721.76   21.17
   8   2 -12  698.68   20.97
   8   2 -12  729.40   19.33
   8  -2 -11  281.77   12.27
   8  -2 -11  300.90    8.90
   8  -2 -11  313.75   12.38
  -8  -2  11  293.95   13.48
   8   2 -11  288.24   13.28
   8  -2 -10 1070.55   23.55
   8  -2 -10 1075.17   15.54
   8  -2 -10 1055.02   22.05
   8   2 -10 1103.93   25.30
  -8  -2  10 1093.47   25.50
   8  -2  -9  629.52   17.93
   8  -2  -9  643.88   10.88
   8  -2  -9  607.31   16.46
  -8  -2   9  638.67   19.21
   8   2  -9  598.82   18.41
  -8  -2   8   22.57    3.91
   8  -2  -8   30.56    4.61
  -8   2   8   34.61    2.63
   8  -2  -8   35.41    4.36
  -8   2   8   28.12    1.95
   8   2  -8   16.50    2.67
   8  -2  -7 1738.50   29.54
  -8   2   7 1830.59   17.22
  -8  -2   7 1784.22   31.64
  -8   2   7 1740.07   12.43
   8  -2  -7 1830.89   26.96
   8   2  -7 1724.11   30.46
  -8   2   6    6.56    1.05
   8  -2  -6    7.35    2.41
   8  -2  -6    3.35    1.87
   8   2  -6    9.26    3.05
  -8  -2   6    5.70    2.56
   8  -2  -5  142.17    7.21
  -8  -2   5  140.88    8.86
  -8   2   5  128.39    3.01
   8   2  -5  138.59    8.58
  -8   2   5  125.03    3.31
   8  -2  -4   20.32    1.61
   8  -2  -4   22.11    3.00
  -8   2   4   19.13    1.44
   8   2  -4   21.24    3.58
  -8  -2   4   13.27    2.99
   8  -2  -3    3.80    1.49
   8   2  -3    2.56    1.63
  -8   2   3    3.89    0.94
   8  -2  -3    4.57    0.82
  -8  -2   3    5.13    1.87
   8  -2  -2   50.20    2.85
   8   2  -2   49.94    5.06
  -8  -2   2   44.46    4.93
  -8  -2   2   50.30    2.73
   8  -2  -1   13.53    1.60
  -8   2   1    9.47    0.96
  -8  -2   1   13.09    2.87
   8   2  -1   14.69    3.06
  -8  -2   0   69.41    6.20
  -8   2   0   68.26    2.93
   8   2   0   63.45    5.77
   8  -2   0   70.31    3.79
  -8  -2  -1  102.59    7.63
  -8   2  -1  104.09    4.11
   8   2   1   92.87    6.89
   8  -2   1  103.94    4.97
  -8  -2  -2  190.00   10.34
   8  -2   2  188.12   10.48
  -8   2  -2  178.63    5.97
   8   2   2  182.81    9.58
  -8  -2  -3  426.90   15.61
   8  -2   3  446.97   16.26
  -8   2  -3  427.76   10.04
   8   2   3  423.46   14.61
   8  -2   4  969.35   24.29
  -8  -2  -4  990.17   23.81
   8   2   4  950.71   14.28
  -8   2  -4  997.14   16.60
   8   2   4  963.20   22.10
  -8  -2  -4  998.15   25.96
   8   2   5  659.34   18.53
   8   2   5  671.67   12.85
  -8  -2  -5  664.22   19.74
  -8   2  -5  656.56   14.47
  -8  -2  -5  662.05   21.52
  -8  -2  -6 1081.95   25.27
  -8  -2  -6 1074.44   27.45
  -8   2  -6 1081.05   19.60
   8   2   6 1084.23   23.98
   8   2   6 1099.03   17.60
   8  -2   6 1062.50   26.55
  -8  -2  -7  346.07   15.88
   8   2   7  333.11   13.51
  -8   2  -7  343.74   11.70
   8   2   7  321.89   10.07
   8  -2   7  330.66   15.18
  -8   2  -8  356.97   12.39
   8   2   8  357.97   11.22
  -8  -2  -8  347.87   16.12
   8   2   8  373.79   14.52
   8  -2   8  374.08   16.35
  -8   2  -9  112.77    7.38
   8   2   9  104.82    7.91
  -8  -2  -9  110.35    9.29
   8  -2   9  110.47    9.31
   8   2  10    7.07    2.68
   8  -2  10    3.83    3.31
  -8   2 -10    6.75    2.42
  -8  -2 -10    7.25    3.28
   8   2  11  433.53   16.64
  -8   2 -11  441.19   15.65
  -8  -2 -11  425.63   18.64
   8  -2  11  406.37   18.27
   8   2  12  580.76   19.44
  -8   2 -12  551.69   18.18
  -8  -2 -12  587.86   22.25
   8  -2  12  572.32   22.08
  -8   2 -13  278.08   13.44
   8   2  13  295.05   14.47
   8  -2  13  287.35   16.27
  -8  -2 -13  298.63   16.32
  -8   2 -14  866.45   24.28
   8   2  14  887.60   25.24
   8  -2  14  897.44   28.82
  -8  -2 -14  884.41   28.66
   8   2  15  425.02   18.01
  -8   2 -15  404.37   17.29
  -8  -2 -15  408.40   19.61
   8   2  16   40.05    6.44
  -8   2 -16   43.79    6.10
  -8  -2 -16   48.09    7.19
  -8   2 -17   33.58    5.66
   8   2  17   29.31    5.65
  -8  -2 -17   22.95    5.60
  -8   2 -18  558.17   21.97
   8   2  18  543.89   21.78
  -8  -2 -18  576.99   24.67
  -8   2 -19   65.87    8.08
   8   2  19   57.32    8.01
  -8  -2 -19   65.48    8.72
  -8   2 -20  164.45   12.87
   8   2  20  182.48   13.24
  -8  -2 -20  167.42   11.83
  -8  -2 -20  174.53   14.34
  -8   2 -21   -0.59    2.53
  -8  -2 -21    0.14    3.31
  -8   2 -22  208.15   15.17
  -8  -2 -22  214.85   16.37
  -8   2 -23   95.51   10.59
  -8  -2 -23  102.62   11.91
  -8   2 -24   54.72    8.39
  -8  -2 -24   45.24    8.53
  -8   2 -25   33.45    6.80
  -8  -2 -25   34.02    7.07
  -8   2 -26   28.95    6.54
  -8  -2 -26   40.18    7.94
  -8   2 -27  135.99   13.87
   8   4 -31   -0.69    3.00
   8   4 -30    1.50    3.33
   8   4 -29   72.41    9.72
  -8  -4  28   11.66    5.85
   8  -4 -28   19.72    5.69
   8   4 -28   12.40    4.58
   8   4 -28    9.59    4.46
   8  -4 -27   10.67    4.20
  -8  -4  27    6.87    4.50
   8   4 -27   -2.85    3.72
   8   4 -27    4.70    3.49
   8   4 -26   11.92    4.34
  -8  -4  26   15.04    6.04
   8   4 -26   14.72    5.86
   8  -4 -26   15.47    5.24
   8   4 -25   16.84    5.20
  -8  -4  25   11.06    4.98
   8  -4 -25   17.52    5.07
   8   4 -25   11.47    4.70
   8   4 -24   14.12    4.41
  -8  -4  24   25.35    6.81
   8  -4 -24   20.07    5.55
   8   4 -24   26.61    7.22
   8  -4 -23  101.74   10.82
  -8  -4  23  109.22   12.68
   8   4 -23  124.39   13.11
   8   4 -23  116.63   11.52
   8  -4 -22  152.89   13.02
  -8  -4  22  135.61   13.61
   8   4 -22  139.08   13.50
   8   4 -22  143.54   12.59
   8   4 -21   26.82    6.02
  -8  -4  21   21.67    6.22
   8  -4 -21   22.50    5.17
   8   4 -21   31.58    6.78
   8   4 -20    1.45    2.87
   8  -4 -20    0.56    2.95
  -8  -4  20    3.52    3.96
   8   4 -20    5.04    4.39
  -8  -4  19  181.32   15.10
   8  -4 -19  175.14   13.31
   8   4 -19  168.70   14.20
   8   4 -19  180.61   13.53
   8   4 -18   14.70    4.39
  -8  -4  18   10.54    5.40
   8  -4 -18   13.13    4.59
   8   4 -18   13.17    4.51
   8   4 -17   11.20    4.13
  -8  -4  17   10.26    4.41
   8  -4 -17   13.01    4.32
   8   4 -17    1.69    2.61
   8   4 -16    3.69    3.25
   8   4 -16    1.23    2.98
  -8  -4  16    2.09    2.59
   8  -4 -16    6.20    3.58
   8   4 -15    0.18    2.44
  -8  -4  15    9.82    4.67
   8  -4 -15    1.45    2.46
   8   4 -15    3.97    3.57
   8   4 -14    7.66    3.05
  -8  -4  14    4.37    3.72
   8  -4 -14   10.52    3.80
   8   4 -14    8.07    4.02
   8   4 -13  399.26   20.08
   8  -4 -13  435.88   18.93
   8   4 -13  442.71   19.84
  -8  -4  13  427.41   21.69
   8  -4 -12  224.29   13.63
  -8  -4  12  216.59   15.48
   8   4 -12  204.81   14.40
   8   4 -12  209.30   13.79
  -8  -4  11  631.80   25.86
   8  -4 -11  626.63   22.20
   8   4 -11  627.62   24.70
   8   4 -11  611.40   22.93
   8  -4 -10   18.10    4.58
   8   4 -10   19.27    5.60
  -8  -4  10   11.43    5.01
   8   4 -10   30.59    6.16
  -8  -4   9  456.07   21.76
   8  -4  -9  454.73   18.31
   8   4  -9  483.30   21.12
   8   4  -9  456.55   19.39
   8  -4  -8   73.97    5.85
   8   4  -8   98.13    9.70
   8  -4  -8  106.48    8.90
   8   4  -8  102.75    9.45
  -8  -4   8   83.72    9.38
   8  -4  -7  301.53   11.84
   8  -4  -7  317.33   14.81
  -8  -4   7  327.75   18.03
   8   4  -7  312.24   16.59
   8   4  -7  348.11   16.68
   8  -4  -6   -0.28    2.09
   8   4  -6    3.44    2.55
  -8  -4   6    0.27    2.60
   8  -4  -5  408.83   14.00
  -8  -4   5  406.77   19.98
   8  -4  -5  410.54   16.27
   8   4  -5  383.71   18.16
   8  -4  -4  698.54   18.42
  -8  -4   4  696.09   26.01
   8  -4  -4  709.99   20.89
   8   4  -4  715.83   24.50
   8  -4  -3    7.91    3.02
   8  -4  -3   -1.96    2.08
  -8  -4   3    4.35    2.67
   8   4  -3    1.93    2.94
  -8   4   3    3.37    1.93
   8  -4  -2  376.33   13.93
  -8  -4   2  388.47   19.44
   8  -4  -2  387.39   14.88
   8   4  -2  377.70   17.62
  -8   4   2  381.68   12.59
  -8  -4   1  382.52   19.38
   8  -4  -1  385.80   14.33
   8  -4  -1  349.91   13.87
   8   4  -1  337.70   16.53
  -8   4   1  360.17   12.87
   8  -4   0    4.72    2.44
   8   4   0   -0.57    2.75
  -8  -4   0   -0.13    2.77
   8  -4   0    0.33    2.13
  -8   4   0    1.28    1.97
  -8  -4  -1  675.71   25.76
   8  -4   1  685.46   19.67
   8  -4   1  638.95   17.75
   8   4   1  704.02   23.61
  -8   4  -1  644.79   18.88
   8  -4   2   13.72    2.86
  -8  -4  -2    6.94    3.29
   8   4   2    4.56    2.92
   8  -4   2    2.87    2.12
   8  -4   3   67.54    6.59
   8  -4   3   81.93    6.03
  -8  -4  -3   70.12    8.49
   8   4   3   56.59    6.92
  -8  -4  -3   71.71    8.44
   8  -4   4    3.11    1.77
  -8  -4  -4    1.83    2.32
   8  -4   4    2.61    1.83
  -8  -4  -4    3.23    2.71
   8   4   4    1.74    2.15
  -8  -4  -5    0.05    2.38
   8  -4   5    1.54    1.83
   8   4   5    1.14    2.27
  -8  -4  -5    4.99    3.25
  -8  -4  -6  185.13   13.93
   8  -4   6  148.19   10.36
   8  -4   6  159.05   12.27
   8   4   6  146.30   11.14
  -8  -4  -6  154.50   12.37
  -8  -4  -7  291.63   17.26
   8  -4   7  289.48   16.66
   8   4   7  275.83   15.02
   8  -4   7  287.15   14.51
  -8  -4  -7  285.88   17.02
  -8  -4  -8   37.31    6.48
   8  -4   8   36.59    5.50
  -8  -4  -8   28.06    5.96
   8   4   8   39.10    6.31
   8  -4   8   38.33    6.97
  -8  -4  -9  157.24   13.05
   8  -4   9  172.77   13.49
   8   4   9  160.36   11.99
   8  -4   9  154.56   11.24
  -8  -4  -9  173.08   13.83
   8  -4  10  758.63   28.27
   8   4  10  743.73   24.78
   8  -4  10  744.20   24.82
  -8  -4 -10  769.71   28.45
   8  -4  11   48.80    7.09
   8   4  11   38.41    6.94
   8  -4  11   51.82    8.45
  -8  -4 -11   38.06    6.97
   8  -4  12   41.72    6.49
   8  -4  12   42.29    7.33
   8   4  12   31.59    5.52
  -8  -4 -12   32.68    6.28
   8  -4  13   38.07    6.31
   8  -4  13   28.89    6.12
   8   4  13   27.02    5.67
  -8  -4 -13   38.09    6.72
   8  -4  14   53.85    8.28
   8  -4  14   55.21    7.53
   8   4  14   45.31    6.82
  -8  -4 -14   48.96    7.75
   8  -4  15    8.30    4.69
   8  -4  15    3.96    2.82
   8   4  15    2.77    2.56
  -8  -4 -15    7.88    3.98
   8  -4  16    8.37    4.78
   8  -4  16    0.18    2.77
   8   4  16    4.44    3.22
  -8  -4 -16    8.82    4.10
   8  -4  17   38.67    7.70
   8  -4  17   43.50    7.45
   8   4  17   59.48    8.17
  -8  -4 -17   55.76    8.46
   8  -4  18    3.97    4.22
   8  -4  18    6.10    4.25
   8   4  18    6.06    4.07
  -8  -4 -18   10.47    4.67
   8   4  19  124.23   11.90
  -8  -4 -19  149.66   14.21
   8  -4  19  130.76   13.77
  -8  -4 -20    3.18    2.83
   8   4  20    5.95    4.16
  -8  -4 -20    9.47    4.06
   8  -4  20   11.78    5.30
  -8  -4 -21    4.34    3.36
   8   4  21    4.55    3.34
  -8  -4 -21    0.34    2.62
  -8  -4 -22   94.03   11.47
   8   4  22  108.05   11.58
  -8  -4 -22  113.23   13.21
  -8  -4 -23  110.62   12.77
   8  -6 -15    8.42    4.51
   8   6 -15   13.45    5.42
   8  -6 -14    2.65    3.46
   8   6 -14   -0.73    3.60
  -8  -6  14    4.35    5.00
   8  -6 -13    1.75    2.68
   8   6 -13    8.44    4.90
  -8  -6  13    3.20    4.41
   8   6 -13    7.44    4.76
   8  -6 -12   22.39    5.51
   8   6 -12   23.94    6.37
  -8  -6  12   22.00    7.10
   8   6 -12   21.67    5.90
   8  -6 -11   39.07    7.43
   8   6 -11   40.93    8.15
  -8  -6  11   48.77    9.71
   8  -6 -10   53.95    8.22
   8   6 -10   66.95    9.94
  -8  -6  10   84.51   12.06
   8  -6  -9    4.64    3.03
  -8  -6   9    7.92    5.19
   8   6  -9   11.22    4.53
   8  -6  -8   47.71    7.41
  -8  -6   8   49.73    9.83
   8   6  -8   37.75    7.74
  -8  -6   7    4.78    4.80
   8  -6  -7    4.46    3.67
   8   6  -7    6.84    4.95
  -8  -6   6   14.71    4.89
   8  -6  -6   30.02    5.92
   8   6  -6   33.76    6.83
  -8   6   5   20.01    5.72
   8  -6  -5   19.33    5.29
   8   6  -5   19.90    5.64
  -8  -6   5   31.65    7.31
  -8   6   4   25.90    6.01
   8  -6  -4   24.88    5.29
  -8  -6   4   14.48    5.40
   8   6  -4   14.96    5.35
  -8   6   3   31.03    6.54
   8  -6  -3   42.52    6.36
  -8  -6   3   30.77    7.65
   8   6  -3   25.43    5.95
  -8   6   2    2.30    2.60
   8   6  -2   10.03    4.89
  -8  -6   2    2.28    3.94
  -8   6   1   19.22    5.82
  -8  -6   1    7.00    4.46
   8   6  -1    9.46    5.02
  -8   6   0    2.61    3.83
  -8  -6   0   -0.51    5.02
   8   6   0    7.85    3.99
  -8   6  -1   67.55    9.84
  -8  -6  -1   59.72   10.10
   8   6   1   80.63    9.95
  -8   6  -2   31.31    7.00
  -8  -6  -2   40.96    8.45
   8   6   2   31.47    6.49
  -8   6  -3    6.86    4.40
  -8  -6  -3   16.29    5.46
   8   6   3   11.60    4.37
  -8   6  -4    6.42    4.72
  -8  -6  -4   12.12    5.79
   8   6   4   -1.25    2.72
  -8   6  -5    9.41    4.13
  -8  -6  -5    4.21    5.17
   8   6   5   11.15    4.59
  -8   6  -6   27.66    6.85
  -8  -6  -6   30.95    7.19
   8   6   6   31.57    6.22
  -8   6  -7    3.53    4.70
  -8  -6  -7    5.19    5.73
   8   6   7   10.97    4.87
   8   6   8  138.11   12.51
   8   6   9   20.21    5.77
   8   6  10   14.88    4.82
   8   6  11   15.84    4.98
   9  -1 -35   25.71    6.62
   9   1 -34  146.40   15.10
   9  -1 -34  145.76   14.43
   9   1 -33  162.93   15.63
   9  -1 -33  176.13   15.51
   9   1 -32  175.28   15.88
   9  -1 -32  208.40   16.59
   9   1 -31  217.83   17.21
   9  -1 -31  191.66   15.35
   9   1 -30  207.52   16.40
   9  -1 -30  218.90   16.03
   9   1 -29  291.59   18.90
   9  -1 -29  294.65   18.31
   9   1 -28    9.31    5.34
   9  -1 -28   11.22    4.89
   9   1 -28    7.41    3.07
   9  -1 -27  470.27   16.75
   9   1 -27  456.42   22.58
   9  -1 -27  472.89   21.58
   9   1 -27  449.14   15.50
   9  -1 -26    7.34    3.04
   9   1 -26    6.90    4.46
   9  -1 -26   12.54    4.68
   9   1 -26    6.51    2.44
   9  -1 -25  159.80    9.61
   9   1 -25  161.09   13.03
   9  -1 -25  157.70   11.91
   9  -1 -24   54.47    5.70
   9  -1 -24   64.50    7.58
   9   1 -24   53.02    7.47
   9  -1 -23    6.00    2.21
   9  -1 -23    7.37    3.35
   9   1 -23    3.04    2.81
   9  -1 -22    3.90    2.27
   9  -1 -22    1.25    2.19
   9   1 -22    2.83    2.65
   9   1 -21  166.19   11.95
   9  -1 -21  185.97   11.54
   9  -1 -21  172.71    9.18
   9  -1 -20    1.82    1.95
   9   1 -20    1.12    2.17
   9  -1 -20    4.80    2.37
   9  -1 -20    2.46    1.69
   9   1 -19  243.07   13.70
   9  -1 -19  253.68   12.57
   9  -1 -19  241.91   11.02
   9  -1 -19  259.78   11.07
   9   1 -18   90.86    8.34
   9  -1 -18   92.71    7.50
   9  -1 -18   89.55    6.54
   9   1 -17 1087.44   27.51
   9  -1 -17 1133.16   24.66
   9  -1 -17 1110.61   22.22
   9   1 -16  102.91    8.50
   9  -1 -16   94.33    7.03
   9  -1 -16  102.94    6.84
   9  -1 -15  131.72    7.52
   9   1 -15  124.36    9.01
   9  -1 -15  128.14    7.78
   9   1 -14   38.55    5.04
   9  -1 -14   30.77    3.82
   9  -1 -14   35.27    4.02
   9   1 -14   40.09    4.57
   9  -1 -13  396.35   12.58
  -9  -1  13  389.36   13.79
   9  -1 -13  405.17   12.85
   9   1 -13  382.57   13.64
   9  -1 -12  350.54   11.59
   9  -1 -12  348.08   11.84
   9  -1 -12  364.80    7.43
   9   1 -12  330.97   12.42
  -9  -1  12  336.70   12.50
   9  -1 -11  394.71   11.89
   9  -1 -11  424.37    7.22
   9  -1 -11  410.70   12.70
   9   1 -11  395.95   13.51
  -9  -1  11  431.11   13.83
   9  -1 -10   80.60    5.81
   9  -1 -10   74.41    2.69
  -9  -1  10   80.09    5.92
   9   1 -10   84.49    6.21
   9  -1 -10   73.54    5.55
   9  -1  -9  822.48   17.89
   9  -1  -9  781.80    7.64
  -9  -1   9  787.36   18.19
   9   1  -9  781.36   18.27
   9  -1  -9  806.00   17.47
   9  -1  -8   37.69    4.23
   9   1  -8   40.21    4.14
   9  -1  -8   36.58    1.59
  -9  -1   8   41.67    4.25
   9  -1  -8   33.96    3.82
   9  -1  -7  654.10   15.68
   9  -1  -7  646.18   15.39
  -9  -1   7  672.13   16.36
   9  -1  -7  679.51    7.07
   9   1  -7  702.16   16.84
   9  -1  -6   98.62    6.14
   9   1  -6   92.09    6.10
  -9  -1   6   82.18    5.72
   9  -1  -6   92.05    2.89
  -9   1   6   89.31    3.27
   9  -1  -5 2080.85   27.46
  -9  -1   5 2105.29   28.16
   9  -1  -5 2065.91   15.34
   9   1  -5 2055.88   28.00
  -9   1   5 2123.76   16.77
   9  -1  -4 1027.57   19.26
  -9  -1   4 1050.16   19.76
   9  -1  -4 1039.23   12.03
  -9   1   4 1047.05   12.69
   9   1  -4 1028.04   19.80
   9  -1  -3  572.54   14.17
  -9  -1   3  603.91   14.97
   9  -1  -3  586.82    9.86
   9   1  -3  565.79   14.72
  -9   1   3  590.34   10.19
   9  -1  -2 3135.72   32.98
  -9  -1   2 3133.46   34.17
   9   1  -2 3177.73   34.72
   9  -1  -2 3121.00   24.51
   9  -1  -1  899.49   17.71
   9  -1  -1  920.29    9.99
  -9  -1   1  893.56   18.60
   9   1  -1  875.35   18.44
   9  -1  -1  899.10   14.13
  -9   1   1  913.27   15.79
  -9   1   0   18.71    2.34
   9  -1   0   20.54    2.53
   9  -1   0   22.39    1.79
   9  -1   0   19.63    2.88
  -9  -1   0   18.83    2.85
   9   1   0   17.95    2.80
  -9  -1  -1    8.33    2.24
   9   1   1   11.06    2.56
   9  -1   1    9.57    2.67
  -9   1  -1   17.39    2.50
   9  -1   2 3461.94   34.01
  -9  -1  -2 3401.35   37.41
   9   1   2 3384.19   37.26
   9  -1   2 3426.97   41.47
  -9   1  -2 3517.52   33.61
  -9  -1  -3   83.43    6.00
   9  -1   3   98.03    5.80
   9  -1   3   88.32    6.92
   9   1   3   91.14    5.67
   9   1   3   92.35    6.41
  -9   1  -3   92.37    5.75
  -9  -1  -3   95.90    7.55
   9  -1   4  114.21    8.02
   9   1   4  108.95    6.39
   9   1   4  111.95    7.21
  -9   1  -4  113.40    6.67
  -9  -1  -4  124.44    8.67
  -9  -1  -5   12.40    3.08
   9   1   5   15.04    2.75
   9  -1   5   18.41    3.76
   9   1   5   10.32    2.47
  -9   1  -5   17.02    2.80
   9   1   6  589.23   16.84
  -9   1  -6  621.91   16.41
  -9  -1  -6  594.01   19.43
   9   1   6  612.64   16.07
   9  -1   6  608.25   19.08
   9   1   7  121.73    4.32
   9   1   7  104.54    7.32
  -9  -1  -7  108.11    8.47
   9   1   7  114.21    7.23
   9  -1   7  114.43    8.54
  -9   1  -7  121.82    7.66
  -9   1  -8  197.90    9.94
   9   1   8  197.89   10.27
   9   1   8  202.74    5.27
   9   1   8  199.63    9.79
  -9  -1  -8  186.74   11.28
   9  -1   8  184.59   11.01
  -9   1  -9  706.47   19.44
   9   1   9  707.29    9.06
   9   1   9  702.30   18.86
   9   1   9  712.31   19.91
  -9  -1  -9  735.09   22.76
   9  -1   9  716.64   22.18
   9   1  10  318.82   13.72
  -9   1 -10  317.00   13.49
   9  -1  10  284.42   14.40
  -9  -1 -10  294.65   14.80
   9   1  10  286.83    5.06
  -9   1 -11   62.86    6.40
   9   1  11   59.05    6.26
   9  -1  11   59.77    7.06
  -9  -1 -11   52.01    6.60
  -9  -1 -12  194.94   12.57
   9   1  12  201.64   11.60
  -9   1 -12  214.58   11.83
   9  -1  12  200.48   12.55
  -9   1 -13   24.57    4.87
   9   1  13   25.42    4.60
  -9  -1 -13   22.98    4.94
  -9   1 -14 1695.77   35.07
   9   1  14 1737.17   35.13
  -9  -1 -14 1676.91   38.01
  -9  -1 -15  363.54   18.47
  -9   1 -15  391.18   17.48
   9   1  15  371.90   16.81
  -9   1 -16  115.57    9.77
   9   1  16   96.07    8.85
  -9  -1 -16  107.47   10.27
   9   1  17    3.04    2.95
  -9   1 -17    0.41    2.14
  -9  -1 -17   -0.78    2.01
  -9   1 -18   61.36    7.76
  -9  -1 -18   52.62    7.63
  -9   1 -19   23.54    5.32
  -9  -1 -19   21.82    5.49
  -9   1 -20   16.10    4.65
  -9  -1 -20   22.22    5.52
  -9   1 -21   -3.93    2.24
  -9  -1 -21    1.71    3.03
  -9   1 -22    8.13    3.66
  -9  -1 -22    3.28    3.23
  -9   1 -23   33.67    6.65
  -9  -1 -23   43.48    7.85
  -9   1 -24  178.09   15.00
  -9  -1 -24  213.83   16.78
  -9   1 -25    3.22    3.40
  -9  -1 -25    4.09    4.27
  -9   1 -26   69.85   10.29
  -9  -1 -26   47.82    8.90
  -9   1 -27  444.88   25.22
   9   3 -31    8.02    5.08
  -9  -3  31   12.86    5.98
  -9  -3  30   50.17    9.45
   9   3 -30   38.22    7.87
  -9  -3  29    9.50    4.64
   9   3 -29    1.55    2.07
   9   3 -29    2.96    3.54
   9   3 -28    1.94    2.88
  -9  -3  28    8.80    5.55
   9   3 -28    6.17    3.61
   9   3 -27   36.82    7.38
  -9  -3  27   25.50    6.37
   9   3 -27   37.80    6.28
  -9  -3  26    8.56    4.66
   9  -3 -26    7.02    3.80
   9  -3 -26    5.31    3.30
   9   3 -26    1.25    2.68
   9  -3 -25   74.86    7.94
  -9  -3  25   64.78    9.20
   9  -3 -25   71.60    8.39
   9   3 -25   64.33    7.85
   9  -3 -24   78.60    7.96
  -9  -3  24   62.01    9.05
   9  -3 -24   69.89    8.30
   9   3 -24   70.58    8.12
   9  -3 -23   37.96    6.07
  -9  -3  23   25.21    6.11
   9  -3 -23   34.06    5.34
   9   3 -23   34.39    6.93
   9   3 -23   34.15    5.79
  -9  -3  22   13.00    4.66
   9  -3 -22   16.13    4.49
   9  -3 -22    8.78    2.95
   9   3 -22    5.88    4.24
   9   3 -22    9.42    3.82
   9  -3 -21  148.26    9.66
   9  -3 -21  123.45   10.38
  -9  -3  21  116.56   11.24
   9   3 -21  124.53   11.46
   9   3 -21  128.44   10.32
   9  -3 -20    2.37    2.33
  -9  -3  20    9.96    4.97
   9  -3 -20   10.52    3.47
   9   3 -20   10.73    4.67
   9   3 -20    9.87    3.90
   9  -3 -19  302.27   12.77
   9  -3 -19  294.75   15.29
  -9  -3  19  263.52   16.29
   9   3 -19  284.60   16.75
   9   3 -19  288.46   15.30
  -9  -3  18   58.38    8.26
   9  -3 -18   63.50    5.81
   9  -3 -18   69.88    7.73
   9   3 -18   63.72    8.26
   9   3 -18   56.13    6.99
   9  -3 -17  172.32    8.81
  -9  -3  17  173.66   12.96
   9  -3 -17  177.85   11.62
   9   3 -17  148.14   11.77
   9   3 -17  177.26   11.79
   9  -3 -16  154.34    7.87
   9  -3 -16  154.11   10.76
   9   3 -16  155.02   12.08
  -9  -3  16  167.98   12.84
   9   3 -16  163.28   11.36
   9  -3 -15  216.15    8.91
   9  -3 -15  215.57   12.56
  -9  -3  15  214.59   14.20
   9   3 -15  201.05   13.62
   9   3 -15  229.95   13.44
   9  -3 -14 1808.64   23.64
   9  -3 -14 1782.75   34.83
  -9  -3  14 1758.96   39.60
   9   3 -14 1781.10   38.99
   9   3 -14 1818.55   36.22
   9  -3 -13 1726.18   21.21
   9  -3 -13 1758.06   33.95
  -9  -3  13 1749.34   39.21
   9   3 -13 1743.33   38.01
   9   3 -13 1725.98   34.79
   9  -3 -12   62.05    7.17
  -9  -3  12   41.76    6.78
   9  -3 -12   30.18    2.74
   9   3 -12   41.84    6.97
   9   3 -12   60.41    7.44
   9  -3 -11  147.88    9.91
  -9  -3  11  151.14   11.62
   9   3 -11  119.50   10.14
  -9  -3  10 2067.86   41.50
   9  -3 -10 2010.27   34.32
   9   3 -10 2042.10   39.86
   9  -3  -9  143.24    9.31
  -9  -3   9  139.52   11.00
   9   3  -9  128.03   10.10
   9  -3  -8  261.82   12.16
  -9  -3   8  249.26   14.31
   9   3  -8  221.86   12.96
  -9   3   7    0.86    0.37
   9  -3  -7    4.01    2.29
   9   3  -7    4.70    3.16
  -9  -3   7   -1.43    2.32
   9  -3  -6  407.51    9.95
  -9  -3   6  410.58   18.05
   9  -3  -6  431.32   14.79
  -9   3   6  399.30    7.33
   9   3  -6  410.92   17.28
   9  -3  -5  342.72    9.20
  -9  -3   5  356.50   16.81
   9  -3  -5  327.39   12.70
   9   3  -5  349.29   15.83
  -9   3   5  335.84    7.75
   9  -3  -4   18.92    3.43
   9  -3  -4   12.02    1.81
  -9  -3   4   10.99    3.46
   9   3  -4    5.67    2.73
  -9   3   4   14.65    1.95
   9  -3  -3  163.66    6.78
  -9  -3   3  168.38   11.57
   9  -3  -3  169.90    8.80
   9   3  -3  175.49   11.00
  -9   3   3  184.85    7.02
   9  -3  -2    4.39    2.00
  -9  -3   2   -0.85    2.48
   9  -3  -2    4.05    1.50
   9   3  -2    1.84    2.85
   9  -3  -1   51.29    4.72
   9  -3  -1   50.14    4.06
  -9  -3   1   46.87    6.37
   9   3  -1   46.76    5.84
  -9  -3   0  363.90   16.89
   9  -3   0  375.77   11.38
   9  -3   0  371.80   11.95
   9   3   0  380.32   16.16
   9  -3   1   15.00    2.56
   9   3   1   11.15    3.27
  -9  -3  -1    9.11    3.16
  -9  -3  -2  213.21   13.08
  -9   3  -2  185.24    5.35
   9  -3   2  200.08    8.86
   9   3   2  207.51   12.00
  -9   3  -3   40.54    3.08
   9  -3   3   42.25    4.39
   9   3   3   37.50    5.23
  -9  -3  -4    5.56    2.90
  -9  -3  -4    4.14    2.98
   9  -3   4    4.04    2.06
  -9   3  -4    4.27    1.36
   9   3   4   -0.05    1.97
   9  -3   4    3.64    2.53
  -9  -3  -5  395.66   17.88
  -9   3  -5  417.95   11.56
   9  -3   5  413.59   18.18
   9   3   5  408.35   16.63
   9  -3   5  396.80   14.01
  -9  -3  -5  416.93   19.15
  -9  -3  -6  566.99   21.40
   9  -3   6  581.31   21.89
  -9   3  -6  589.20   14.57
   9   3   6  602.69   20.35
  -9  -3  -6  617.54   23.62
   9  -3   6  593.34   17.77
  -9  -3  -7    4.88    3.20
  -9  -3  -7    7.09    3.47
  -9   3  -7    1.68    1.73
   9   3   7    4.76    3.25
   9  -3   7   -3.33    3.10
   9  -3   8  116.02   10.58
  -9   3  -8  109.39    7.08
   9   3   8  108.34    9.20
  -9  -3  -8  112.11   10.40
  -9  -3  -9   10.90    4.31
  -9   3  -9    8.30    2.42
   9  -3   9    3.60    3.32
   9   3   9   10.62    4.09
  -9   3 -10  436.90   15.39
   9   3  10  439.07   18.08
  -9  -3 -10  431.46   20.59
   9  -3  10  451.37   20.87
  -9   3 -11  390.30   15.06
   9   3  11  400.25   17.63
  -9  -3 -11  409.17   20.27
   9  -3  11  400.88   20.01
  -9   3 -12  231.33   12.22
   9   3  12  228.16   13.50
  -9  -3 -12  222.39   15.21
   9  -3  12  213.96   14.90
  -9   3 -13    1.48    1.81
   9   3  13    0.74    3.04
   9  -3  13   -1.47    2.76
  -9  -3 -13    2.88    3.28
  -9   3 -14   89.52    8.27
  -9  -3 -14   99.23   10.69
   9  -3  14   89.87   10.52
   9   3  14   77.50    8.25
  -9   3 -15  117.46    9.70
   9   3  15  121.03   10.42
  -9  -3 -15  114.58   11.43
   9  -3  15  115.03   11.72
  -9  -3 -16  174.10   14.18
  -9   3 -16  186.34   12.43
   9   3  16  184.98   13.32
   9  -3  16  185.32   15.14
  -9   3 -17   29.47    5.47
   9   3  17   29.28    6.03
   9  -3  17   32.41    6.88
  -9  -3 -17   26.52    5.57
  -9   3 -18    5.43    2.98
   9   3  18   -2.45    2.42
  -9  -3 -18    3.58    2.66
   9  -3  19    8.61    5.01
  -9   3 -19   16.03    4.21
   9   3  19   11.14    3.90
  -9  -3 -19   20.02    5.67
   9  -3  20   15.41    6.72
   9   3  20   12.83    4.50
  -9  -3 -20   13.93    4.29
  -9  -3 -21   -1.93    2.30
   9   3  21    3.60    3.43
   9  -3  21    9.21    5.52
  -9  -3 -21    1.40    2.60
   9   3  22    7.85    3.78
   9  -3  22    6.78    4.86
  -9  -3 -22    3.79    2.90
   9  -3  23    6.27    4.35
  -9  -3 -23    3.75    4.13
   9   3  23    1.00    4.16
   9   5 -23   16.58    5.36
  -9  -5  22   -0.06    3.86
   9  -5 -22    8.34    3.54
   9   5 -22    7.32    4.34
   9   5 -22    3.82    3.72
  -9  -5  21    6.92    4.88
   9   5 -21   -0.55    3.45
   9  -5 -21    8.02    4.26
   9   5 -21    3.34    3.60
  -9  -5  20    9.61    6.23
   9  -5 -20    2.92    3.47
   9   5 -20    7.43    5.08
   9   5 -20    0.30    2.66
  -9  -5  19    2.19    5.13
   9  -5 -19    5.17    4.10
   9   5 -19    5.51    4.57
   9   5 -19    1.43    2.57
  -9  -5  18    7.74    4.42
   9  -5 -18    4.11    2.98
   9   5 -18    3.64    4.55
   9   5 -18    2.92    2.47
  -9  -5  17    9.90    5.10
   9  -5 -17    3.23    3.20
   9   5 -17    8.39    5.30
   9   5 -17    8.07    4.06
   9  -5 -16    1.39    3.32
   9   5 -16    3.09    3.74
  -9  -5  16    6.88    5.21
   9   5 -16    2.14    3.00
   9  -5 -15   16.05    4.91
   9   5 -15   18.59    5.79
  -9  -5  15   25.30    6.64
   9   5 -15    9.33    4.48
   9  -5 -14   79.67    9.15
   9   5 -14   91.76   10.44
   9   5 -14   91.68   11.00
  -9  -5  14   89.24   11.94
   9  -5 -13   21.04    5.13
   9   5 -13   20.88    6.46
   9   5 -13   18.28    5.13
  -9  -5  13   14.55    5.84
   9  -5 -12    9.46    3.73
   9   5 -12   14.37    5.03
   9   5 -12   12.85    4.55
  -9  -5  12    6.87    4.06
   9  -5 -11    4.14    2.99
   9   5 -11   -0.23    4.11
  -9  -5  11    6.51    4.28
   9  -5 -10   42.94    6.56
   9   5 -10   48.18    8.12
  -9  -5  10   38.55    7.97
  -9  -5   9  151.56   14.18
   9  -5  -9  146.55   11.62
   9   5  -9  161.73   13.87
  -9   5   9  111.86    9.80
   9  -5  -8   17.26    4.44
   9   5  -8    8.55    3.56
  -9  -5   8    5.50    3.43
   9  -5  -7   17.43    4.17
  -9  -5   7   21.82    5.89
   9   5  -7   20.01    5.00
   9  -5  -6    6.83    3.01
  -9  -5   6    4.67    3.23
   9   5  -6   11.54    4.32
   9  -5  -5   14.60    3.84
  -9  -5   5    7.92    4.34
   9   5  -5   15.73    4.90
   9  -5  -4   17.02    4.20
  -9  -5   4    7.98    3.78
   9   5  -4   14.98    4.66
  -9  -5   3  105.38   11.59
   9  -5  -3   85.15    8.09
   9   5  -3  121.02   11.21
   9  -5  -2   14.52    3.93
  -9  -5   2    6.31    3.54
   9   5  -2   22.15    5.20
   9  -5  -1   10.55    3.00
  -9  -5   1    4.43    3.36
   9   5  -1    9.42    4.22
   9  -5   0   72.94    7.05
  -9  -5   0   88.02   10.62
   9   5   0   90.63    9.75
  -9  -5  -1   -3.46    3.65
  -9  -5  -1    0.01    2.94
   9   5   1   -0.29    3.37
  -9  -5  -2   20.04    5.27
  -9  -5  -2   21.79    6.11
   9   5   2   25.41    5.41
  -9  -5  -3   65.53    9.03
  -9  -5  -3   69.85    9.93
   9   5   3   60.98    8.34
  -9  -5  -4  164.33   14.69
   9   5   4  180.65   13.66
  -9  -5  -4  168.31   14.17
  -9  -5  -5  159.81   14.80
   9   5   5  160.16   12.96
  -9  -5  -5  150.46   13.52
  -9  -5  -6  257.53   18.57
   9   5   6  255.82   16.13
  -9  -5  -6  244.17   17.17
  -9  -5  -7  133.84   13.38
   9   5   7  106.35   10.48
  -9  -5  -7  104.71   11.49
  -9  -5  -8   73.21    9.99
   9   5   8   62.99    8.45
  -9  -5  -8   60.79    9.12
  -9  -5  -9  382.35   22.00
   9   5   9  371.43   19.41
  -9  -5  -9  353.26   20.97
   9   5  10    0.03    2.60
  -9  -5 -10    1.33    2.54
   9   5  11    6.02    3.55
   9  -5  11   15.06    5.30
  -9  -5 -11   16.77    5.36
   9  -5  12    5.75    3.57
   9   5  12   13.98    5.13
   9  -5  13    1.38    3.30
   9   5  13    2.48    3.15
  -9  -5 -13    0.03    2.60
   9  -5  14   22.67    6.50
   9   5  14   32.03    6.43
  -9  -5 -14   31.46    6.85
   9  -5  15    1.76    3.80
  -9  -5 -15    2.32    3.00
   9   5  15    1.25    2.77
   9  -5  16   48.70    8.91
   9   5  16   62.21    8.75
  -9  -5 -16   50.14    8.60
   9  -5  17   16.89    6.17
   9   5  17   21.28    5.82
  -9  -5 -17   10.72    4.67
  10   0 -35    2.77    3.56
  10   0 -34   29.30    7.42
  10   0 -33   13.87    6.35
  10   0 -32  401.41   23.11
  10   0 -31    7.77    5.44
  10   0 -30   66.49    9.14
  10   0 -29    0.85    1.82
  10   0 -29    0.93    3.63
  10   0 -28  152.75   13.10
  10   0 -28  122.91    8.55
  10   0 -27    3.08    2.05
  10   0 -27   -0.84    2.37
  10   0 -26  127.40   11.44
  10   0 -26  105.78    7.67
  10   0 -25    0.27    1.86
  10   0 -25   -2.23    2.60
  10   0 -24    6.26    2.25
  10   0 -24    7.98    3.53
  10   0 -23    2.52    1.95
  10   0 -23    2.45    3.38
  10   0 -22  266.94   14.82
  10   0 -22  260.71   11.29
  10   0 -21    2.37    2.14
  10   0 -21   -0.31    2.45
  10   0 -20  286.49   14.51
  10   0 -20  302.00   11.79
  10   0 -19    1.57    2.40
  10   0 -19    4.97    2.20
  10   0 -18  330.52   14.77
  10   0 -18  335.91   12.11
  10   0 -17    0.08    1.60
  10   0 -17    0.95    1.58
  10   0 -16   94.10    7.64
  10   0 -16  106.88    6.72
  10   0 -15    3.04    2.05
  10   0 -15    2.23    1.77
  10   0 -15    1.26    1.28
  10   0 -14  641.01   18.48
  10   0 -14  600.50   15.37
  10   0 -14  592.02   14.62
  10   0 -13    2.22    1.49
  10   0 -13    3.78    2.29
  10   0 -12 1191.69   20.95
  10   0 -12 1158.75   19.50
  10   0 -11   -0.17    0.97
  10   0 -11    3.12    1.99
  10   0 -10   57.11    4.24
  10   0 -10   63.88    4.86
 -10   0  10   69.08    4.48
  10   0  -9    0.34    1.07
  10   0  -9    0.11    1.11
 -10   0   8    2.81    1.10
  10   0  -8    2.00    1.04
  10   0  -7    1.36    1.42
  10   0  -7    2.45    1.79
 -10   0   7   -0.89    1.03
 -10   0   6 2052.43   21.04
  10   0  -6 2076.17   25.45
  10   0  -6 2108.77   23.63
  10   0  -5    2.05    0.91
 -10   0   5   -0.73    0.67
  10   0  -5    0.31    0.92
 -10   0   4  169.99    5.99
  10   0  -4  173.61    7.13
  10   0  -4  176.05    6.97
  10   0  -4  179.18    6.17
  10   0  -3    1.10    0.77
 -10   0   3    1.11    0.83
  10   0  -3    1.06    1.22
  10   0  -3    1.14    1.22
 -10   0   2 2176.32   21.79
  10   0  -2 2160.48   24.30
  10   0  -2 2138.00   24.84
  10   0  -1    0.78    0.97
  10   0  -1    2.14    1.26
  10   0   0  157.15    7.07
  10   0   0  152.72    6.25
 -10   0  -1    0.83    1.44
  10   0   1    0.68    0.89
  10   0   1    3.60    1.68
  10   0   2 3773.07   41.32
  10   0   2 3709.30   36.46
  10   0   2 3800.59   30.27
 -10   0  -2 3852.88   43.37
 -10   0  -3    0.71    1.70
  10   0   3    1.44    1.79
  10   0   3    1.28    0.96
  10   0   3    0.64    1.51
 -10   0  -4   10.41    2.61
  10   0   4   13.87    1.94
  10   0   4   11.81    1.76
  10   0   4    9.25    2.26
  10   0   4    7.98    2.45
  10   0   5    1.81    0.83
  10   0   5    1.88    1.62
 -10   0  -5    0.44    1.14
  10   0   6  145.13    5.79
  10   0   6  137.76    8.08
 -10   0  -6  142.01    9.16
  10   0   6  147.76    9.08
  10   0   7    0.86    0.94
  10   0   7    1.08    1.69
  10   0   7   -0.39    2.16
  10   0   8 1607.25   17.99
  10   0   8 1595.11   28.76
 -10   0  -8 1600.56   31.78
  10   0   8 1617.31   31.31
  10   0   9    0.05    1.88
  10   0   9    2.08    2.51
 -10   0  -9    2.97    2.56
 -10   0 -10  374.96   16.19
  10   0  10  373.03   15.89
  10   0  10  396.50   15.30
  10   0  11    4.47    2.28
  10   0  11   -0.45    2.38
 -10   0 -11    2.74    2.45
  10   0  12   24.54    4.39
 -10   0 -12   37.26    5.59
 -10   0 -13    1.76    3.52
 -10   0 -14 1505.55   35.36
 -10   0 -15    1.60    3.57
 -10   0 -16   17.42    4.47
 -10   0 -17    0.56    2.52
 -10   0 -18   97.07   10.03
 -10   0 -19   -1.71    2.97
 -10   0 -20   38.09    6.66
 -10   0 -21    1.14    3.58
 -10   0 -22   30.59    6.55
 -10   0 -23    0.11    2.97
 -10   0 -24   19.62    5.85
 -10   0 -25    2.62    3.88
 -10   0 -26    4.84    4.67
  10  -2 -35    8.18    4.42
  10  -2 -34   56.40    9.07
  10   2 -33   28.79    8.13
  10  -2 -33   15.82    5.26
  10   2 -32  256.06   19.62
  10  -2 -32  269.54   18.29
  10   2 -31   10.89    5.28
  10  -2 -31   16.50    5.64
  10   2 -30   58.04    9.35
  10  -2 -30   73.02    9.19
  10   2 -29    6.66    3.47
  10  -2 -29   11.94    5.01
  10   2 -28   51.85    8.48
  10  -2 -28   57.66    7.96
  10  -2 -27  125.40    9.68
  10   2 -27  118.85   12.43
  10  -2 -27  130.51   11.09
  10  -2 -26    3.11    3.01
  10   2 -26   -0.62    2.40
  10  -2 -26    2.14    2.59
  10  -2 -25   32.04    4.94
  10   2 -25   29.01    6.29
  10  -2 -25   43.93    6.36
  10  -2 -24   46.94    5.67
  10   2 -24   41.95    7.34
  10  -2 -24   49.03    6.51
  10  -2 -23   71.30    7.19
  10  -2 -23   62.26    6.98
  10   2 -23   64.18    8.66
  10  -2 -22  148.37   10.13
  10   2 -22  138.47   12.02
  10  -2 -22  126.22    9.57
  10  -2 -21  514.77   18.57
  10   2 -21  474.41   21.17
  10  -2 -21  528.10   18.68
  10  -2 -20  187.00   11.30
  10  -2 -20  213.75   11.48
 -10  -2  20  210.11   13.66
  10   2 -20  200.06   13.13
  10  -2 -19    2.08    2.13
 -10  -2  19   12.27    4.02
  10  -2 -19    7.24    2.83
  10   2 -19    9.80    3.29
  10  -2 -18   40.07    5.22
 -10  -2  18   38.86    5.74
  10  -2 -18   32.73    4.28
  10   2 -18   32.36    5.36
  10  -2 -17    2.27    2.41
 -10  -2  17    1.63    2.75
  10  -2 -17    1.59    1.61
  10   2 -17   -0.76    2.66
  10  -2 -16  157.93   10.12
  10  -2 -16  157.74    8.50
 -10  -2  16  175.81   11.53
  10   2 -16  169.00   11.19
  10  -2 -15 1165.06   26.72
  10  -2 -15 1136.53   21.34
 -10  -2  15 1103.73   28.06
  10   2 -15 1141.71   28.37
  10  -2 -14   96.62    7.85
  10  -2 -14  103.92    6.33
 -10  -2  14   99.47    8.56
  10   2 -14   95.23    8.30
 -10  -2  13   23.97    4.33
  10  -2 -13   20.47    3.92
  10  -2 -13   17.51    2.69
  10   2 -13   16.09    3.79
  10   2 -12   74.80    7.08
  10  -2 -12   70.08    6.50
  10  -2 -12   77.80    4.98
 -10  -2  12   69.72    7.03
  10  -2 -11   83.55    7.12
 -10   2  11   77.29    4.01
 -10  -2  11   91.42    7.87
  10   2 -11   76.45    7.24
  10  -2 -10  444.81   16.10
 -10   2  10  425.71    8.51
 -10  -2  10  431.64   16.64
  10   2 -10  434.89   16.50
  10  -2  -9 1082.82   24.69
 -10   2   9 1049.39   11.66
 -10  -2   9 1039.84   25.50
 -10   2   9 1030.49   12.94
  10   2  -9 1028.01   25.06
 -10  -2   8  203.54   11.31
  10  -2  -8  202.68   10.82
 -10   2   8  187.76    5.00
  10   2  -8  211.26   11.48
  10  -2  -7   44.66    5.34
 -10   2   7   42.15    2.14
  10   2  -7   42.46    5.26
 -10  -2   7   35.36    4.97
  10  -2  -6  388.11   14.63
 -10  -2   6  392.13   15.37
 -10   2   6  359.63    5.62
  10   2  -6  410.32   15.43
  10  -2  -5    2.23    1.99
 -10   2   5    2.53    0.55
  10   2  -5    2.02    1.80
 -10  -2   5    4.01    2.19
 -10   2   5    2.67    0.52
  10   2  -4    1.05    1.74
  10  -2  -4    1.40    1.29
 -10   2   4    0.23    0.23
 -10   2   4    1.91    0.81
 -10  -2   4    0.07    1.51
 -10   2   4    0.95    0.30
 -10   2   3  334.32    6.07
 -10  -2   3  349.92   14.38
 -10   2   3  326.93    5.78
  10   2  -3  343.06   13.98
 -10  -2   2  720.46   20.63
 -10   2   2  675.01    9.37
  10   2  -2  693.34   19.69
 -10  -2   1  202.33   10.99
 -10   2   1  191.79    5.56
  10  -2  -1  195.08    5.43
  10   2  -1  203.11   10.78
  10  -2   0  106.77    4.44
 -10  -2   0  103.74    7.94
 -10   2   0  103.43    4.46
  10   2   0  106.26    7.69
 -10  -2  -1   20.22    3.81
 -10   2  -1   22.00    2.34
  10   2   1   16.88    3.66
 -10  -2  -2   61.85    6.32
 -10   2  -2   63.45    4.16
  10   2   2   57.46    5.82
  10  -2   2   56.24    6.41
 -10  -2  -3   24.60    4.54
 -10   2  -3   29.14    3.08
  10  -2   3   27.34    4.55
 -10  -2  -3   31.98    4.86
  10   2   3   25.39    4.12
 -10  -2  -4    0.18    1.82
 -10  -2  -4    3.17    2.48
  10  -2   4    0.55    1.89
  10   2   4    2.13    2.11
 -10   2  -4    3.41    1.45
 -10  -2  -5   18.87    4.11
 -10  -2  -5   13.29    3.23
  10   2   5   14.29    3.55
 -10   2  -5   13.15    2.51
  10   2   5   13.98    2.34
  10  -2   5   11.82    3.47
 -10  -2  -6    2.84    2.52
  10   2   6    1.14    1.20
  10  -2   6   -1.02    2.21
  10   2   6    0.49    1.74
 -10   2  -6    1.14    1.33
  10  -2   7    0.26    2.54
  10   2   7    3.32    1.55
  10   2   7    5.54    2.46
 -10   2  -7    6.16    2.18
 -10   2  -8  346.87   12.90
  10   2   8  332.31   14.68
 -10  -2  -8  339.70   17.09
  10   2   8  331.74   11.83
  10  -2   8  328.91   16.55
  10  -2   9   24.46    5.02
  10   2   9   22.77    4.30
 -10   2  -9   26.75    4.21
  10   2   9   24.02    3.62
 -10  -2  -9   18.69    4.76
 -10   2 -10  459.76   16.01
  10   2  10  465.45   18.00
 -10  -2 -10  446.53   20.08
  10   2  10  466.31   15.14
  10  -2  10  450.02   19.92
  10   2  11   10.09    2.73
 -10   2 -11   16.80    3.77
  10   2  11   11.11    3.49
  10  -2  11    8.70    4.14
 -10  -2 -11   17.28    4.46
 -10   2 -12  230.42   12.21
  10   2  12  221.23   12.90
 -10  -2 -12  205.85   14.12
  10   2  12  222.94   11.35
  10  -2  12  205.42   14.01
  10   2  13   58.22    7.16
 -10   2 -13   47.06    5.84
  10   2  13   60.72    6.44
  10  -2  13   36.89    6.70
 -10  -2 -13   52.32    7.36
 -10   2 -14  199.80   12.13
  10   2  14  192.35   12.64
  10   2  14  168.30   10.58
 -10  -2 -14  166.64   13.20
  10  -2  14  185.88   13.96
  10   2  15   15.85    4.61
  10  -2  15   12.36    4.43
 -10   2 -15   17.78    4.33
 -10  -2 -15   15.16    5.18
  10   2  16   58.30    7.54
  10  -2  16   52.97    7.85
 -10   2 -16   56.43    7.11
 -10  -2 -16   54.62    7.99
  10   2  17   37.04    6.40
 -10   2 -17   44.01    6.57
  10  -2  17   55.07    8.38
 -10  -2 -17   38.26    6.85
  10   2  18   22.55    5.03
  10  -2  18   15.71    6.22
 -10   2 -18   17.14    4.97
 -10  -2 -18   19.71    5.46
  10  -2  19    5.21    4.46
  10   2  19    1.01    3.36
 -10   2 -19    3.43    3.43
 -10  -2 -19    4.09    3.25
  10  -2  20   13.30    4.93
 -10   2 -20    8.81    3.85
  10   2  20    7.03    4.54
 -10  -2 -20   12.75    5.02
 -10   2 -21   92.45   10.41
  10  -2  21  103.58   12.18
 -10  -2 -21   82.57   10.79
 -10   2 -22   94.58   10.59
  10  -2  22   99.10   11.99
 -10  -2 -22   94.13   11.48
 -10   2 -23    2.86    2.70
 -10  -2 -23    0.16    3.03
  10  -2  24   24.98    7.35
 -10   2 -24    9.20    4.70
 -10  -2 -24   15.66    5.67
 -10   2 -25   68.51    9.97
 -10   2 -26  217.24   17.65
 -10  -4  28  113.89   14.05
  10   4 -28   98.83   12.78
  10  -4 -27    6.70    4.07
 -10  -4  27   16.15    6.43
  10   4 -27    4.82    4.79
  10   4 -27    2.82    2.68
 -10  -4  26   89.21   11.69
  10  -4 -26  113.03   11.52
  10   4 -26  103.42   12.34
  10   4 -26  119.50   11.86
 -10  -4  25    4.73    4.82
  10  -4 -25    5.51    3.63
  10   4 -25    4.79    4.91
  10   4 -25    2.28    2.58
 -10  -4  24   18.38    5.82
  10  -4 -24   18.73    4.89
  10   4 -24   18.37    5.80
  10   4 -24   20.58    5.54
 -10  -4  23   10.06    5.08
  10  -4 -23   10.64    4.19
  10   4 -23   18.63    5.72
  10   4 -23   11.37    3.58
 -10  -4  22   34.83    7.72
  10  -4 -22   21.78    5.38
  10   4 -22   15.47    5.10
  10   4 -22   18.17    4.75
 -10  -4  21   28.92    6.92
  10  -4 -21   47.16    7.45
  10   4 -21   37.06    7.21
  10   4 -21   35.21    6.57
 -10  -4  20   18.96    5.95
  10  -4 -20   10.43    4.34
  10   4 -20    7.31    3.84
  10   4 -20   18.20    5.36
  10  -4 -19  120.41   11.08
  10   4 -19  112.55   11.75
 -10  -4  19  147.30   13.94
  10   4 -19  128.30   11.54
 -10  -4  18   11.73    5.08
  10  -4 -18    7.37    3.62
  10   4 -18   10.59    4.47
  10   4 -18   16.76    5.34
 -10  -4  17   78.65    9.92
  10  -4 -17   71.91    8.49
  10   4 -17   71.82    9.35
  10   4 -17   59.77    8.03
  10  -4 -16  120.33   10.57
 -10  -4  16  117.91   12.20
  10   4 -16  132.81   12.60
  10   4 -16  118.01   10.84
 -10  -4  15   60.06    9.15
  10  -4 -15   54.05    7.29
  10   4 -15   60.39    8.52
 -10  -4  14   34.66    7.06
  10  -4 -14   47.87    6.69
  10   4 -14   38.49    7.03
  10  -4 -13   60.71    7.33
  10   4 -13   68.26    9.27
 -10  -4  13   78.88    9.94
  10  -4 -12  221.67   13.25
 -10  -4  12  205.77   15.42
  10   4 -12  222.95   15.16
  10  -4 -11  138.08   10.38
 -10  -4  11  133.97   12.46
  10   4 -11  146.25   12.33
 -10  -4  10  311.85   18.60
  10  -4 -10  298.83   14.93
  10   4 -10  313.62   17.80
  10  -4  -9   80.63    7.83
  10   4  -9   76.83    9.10
 -10  -4   9   68.21    8.70
  10  -4  -8    5.62    2.67
  10   4  -8    3.91    3.24
 -10  -4   8    1.38    2.96
  10  -4  -7   31.67    5.05
  10   4  -7   33.50    5.54
 -10  -4   7   25.45    5.40
  10  -4  -6   11.24    3.02
  10   4  -6    8.48    2.79
  10  -4  -5   24.24    4.42
 -10  -4   5   22.41    5.51
  10   4  -5   25.19    5.55
 -10  -4   4  645.42   25.76
  10  -4  -4  715.28   20.80
  10   4  -4  662.60   24.29
 -10  -4   3  452.00   21.67
  10  -4  -3  414.17   15.52
  10   4  -3  443.09   19.86
  10  -4  -2  178.01   10.00
 -10  -4   2  164.17   13.22
  10   4  -2  160.63   12.19
  10  -4  -1  406.97   14.71
 -10  -4   1  433.09   21.29
  10   4  -1  438.36   19.58
 -10  -4   0  256.59   16.46
  10   4   0  269.08   15.39
  10  -4   0  268.93   11.83
 -10  -4  -1   11.77    4.40
  10   4   1    8.12    3.79
 -10  -4  -2   38.49    6.40
  10   4   2   44.22    6.36
 -10  -4  -3   14.07    4.39
 -10  -4  -3   22.38    5.45
  10   4   3   17.51    4.50
 -10  -4  -4  133.07   12.11
  10   4   4  128.04   10.81
 -10  -4  -4  121.92   11.60
 -10  -4  -5  163.66   13.43
  10   4   5  149.25   11.70
 -10  -4  -5  133.97   12.49
 -10  -4  -6   79.92    9.57
 -10  -4  -6   90.66   10.59
  10   4   6   83.42    8.77
 -10  -4  -7  129.87   11.95
  10  -4   7  123.91   12.08
  10   4   7  121.59   10.74
 -10  -4  -7  108.59   11.30
 -10  -4  -8   -3.06    2.76
 -10  -4  -8    4.08    4.36
  10  -4   8   12.54    5.66
  10   4   8    5.95    4.13
  10  -4   9  549.76   24.91
  10   4   9  562.22   22.48
 -10  -4  -9  525.43   24.80
  10  -4  10  153.61   13.78
  10   4  10  140.63   11.50
 -10  -4 -10  134.57   12.90
  10  -4  11  197.85   15.59
  10   4  11  176.42   13.05
 -10  -4 -11  179.52   14.69
  10  -4  12   10.63    5.27
  10   4  12    9.37    4.12
 -10  -4 -12    7.75    3.60
  10   4  13   46.22    7.19
  10  -4  13   49.27    8.41
 -10  -4 -13   51.45    8.27
  10   4  14    6.18    3.59
  10  -4  14    4.86    3.85
 -10  -4 -14    1.30    2.79
  10  -4  15   11.35    4.44
  10   4  15   20.84    5.45
 -10  -4 -15   24.64    6.29
  10  -4  16    6.55    3.82
 -10  -4 -16    5.86    4.65
  10   4  16    7.74    3.99
  10  -4  17   62.61    9.78
  10   4  17   55.42    8.18
 -10  -4 -17   64.42    9.58
  10  -4  18    8.20    5.12
  10   4  18    9.50    4.00
 -10  -4 -18    1.44    4.09
  10  -4  19   34.89    8.12
  10   4  19   39.23    7.47
 -10  -4 -19   46.25    8.53
  10   4  20   60.05    8.69
 -10  -4 -21    5.65    3.37
  10  -6 -14    4.74    3.89
  10  -6 -13   21.36    5.68
  10   6 -13   14.29    5.35
  10  -6 -12   54.87    8.48
  10   6 -12   38.43    7.97
 -10  -6  12   44.90   10.70
  10  -6 -11   65.16    9.17
 -10  -6  11   90.92   12.71
  10   6 -11   58.40   10.56
 -10  -6  10  204.00   18.83
  10  -6 -10  204.37   15.18
  10   6 -10  216.47   17.54
  10  -6  -9   49.95    7.51
 -10  -6   9   42.72   10.70
  10   6  -9   24.65    7.74
  10  -6  -8   60.74    8.07
 -10  -6   8   48.31    9.16
  10   6  -8   54.04    9.36
  10  -6  -7    8.62    3.77
 -10  -6   7    8.41    5.46
  10   6  -7    4.69    4.17
  10  -6  -6  121.08   11.01
  10   6  -6  111.15   12.10
 -10  -6   6   84.92   11.74
 -10   6   5   -0.12    2.46
  10  -6  -5    5.65    3.21
 -10  -6   5    0.22    3.73
  10   6  -5    0.40    3.53
 -10   6   4   10.92    3.33
 -10  -6   4   25.35    6.66
  10   6  -4   26.21    6.64
 -10   6   3    0.27    3.68
 -10  -6   3   -1.95    4.72
  10   6  -3   -0.45    3.27
 -10   6   2   28.58    6.78
 -10  -6   2   33.64    7.95
  10   6  -2   27.09    6.16
 -10  -6   1   54.43   10.13
  10   6  -1   46.07    8.46
 -10  -6   0  147.90   15.25
  10   6   0  150.53   13.93
 -10  -6  -1    3.75    4.40
  10   6   1   12.87    6.09
 -10  -6  -2    6.64    6.31
  10   6   2   12.61    5.17
 -10  -6  -3   75.50   11.21
  10   6   3   63.83    9.07
  10   6   4   30.97    6.72
  10   6   5   62.26    8.78
  10   6   6    2.52    4.48
  10   6   7   85.39   10.31
  11  -1 -36    3.77    4.45
  11   1 -35   55.53    9.58
  11  -1 -35   51.01    8.78
  11  -1 -34  106.77   12.30
  11   1 -34   90.44   11.98
  11   1 -33   51.91    9.45
  11  -1 -33   50.07    8.80
  11   1 -32  161.03   15.49
  11  -1 -32  168.20   14.85
  11   1 -31  242.68   18.30
  11  -1 -31  236.25   16.85
  11   1 -30  114.04   12.40
  11  -1 -30   93.33   10.48
  11   1 -30  108.39    8.43
  11  -1 -29    9.85    3.40
  11   1 -29   10.48    5.97
  11  -1 -29   11.12    4.66
  11   1 -29   13.87    3.64
  11  -1 -28  311.82   14.68
  11   1 -28  327.20   19.78
  11  -1 -28  322.73   18.24
  11   1 -28  306.57   13.61
  11  -1 -27   64.40    6.84
  11  -1 -27   72.82    8.89
  11   1 -27   61.78    9.12
  11   1 -27   66.91    6.82
  11  -1 -26  179.60   10.96
  11   1 -26  163.93   13.58
  11  -1 -26  178.75   13.04
  11   1 -26  184.95   10.38
  11  -1 -25   18.78    3.99
  11   1 -25   20.03    5.57
  11   1 -25   13.57    3.35
  11  -1 -25   14.66    4.37
  11  -1 -24   54.45    6.10
  11   1 -24   39.37    6.79
  11  -1 -24   45.98    6.47
  11  -1 -24   38.62    4.95
  11  -1 -23   15.81    3.60
  11   1 -23    9.89    3.85
  11  -1 -23   12.89    3.93
  11  -1 -23   14.84    3.25
  11  -1 -22  248.06   12.30
  11   1 -22  231.71   14.68
  11  -1 -22  242.80   13.57
  11  -1 -22  254.04   12.13
  11   1 -21    3.56    3.57
  11  -1 -21    2.80    2.82
  11  -1 -21    0.36    1.89
  11   1 -20  671.64   23.93
  11  -1 -20  651.81   20.88
  11  -1 -20  651.62   18.86
  11   1 -19  263.68   14.72
  11  -1 -19  247.16   12.52
  11  -1 -19  272.59   12.17
  11   1 -19  261.66   13.20
  11   1 -18  474.43   19.07
  11  -1 -18  487.29   16.99
  11  -1 -18  493.94   16.04
  11   1 -18  468.25   17.07
  11  -1 -17    2.04    1.67
  11  -1 -17    0.94    1.70
  11   1 -17    3.11    2.17
  11  -1 -17    2.63    1.32
  11  -1 -16   10.87    2.78
 -11  -1  16    8.78    2.85
  11  -1 -16   11.73    2.76
  11  -1 -16   12.73    1.96
  11   1 -16   12.75    3.22
 -11  -1  15   16.05    3.40
  11  -1 -15   10.95    2.64
  11  -1 -15   12.33    2.68
  11  -1 -15   15.30    1.94
  11   1 -15   15.83    3.53
  11  -1 -14  209.12    9.83
  11  -1 -14  225.47    6.57
  11  -1 -14  191.06    9.56
  11   1 -14  187.56   10.10
 -11  -1  14  206.50   10.53
  11  -1 -13  218.04    6.01
  11  -1 -13  190.30    9.50
 -11  -1  13  207.66   10.40
  11   1 -13  204.03   10.38
 -11  -1  12    3.32    1.83
  11  -1 -12    2.10    1.51
  11  -1 -12    2.92    0.76
  11   1 -12    2.41    2.04
  11  -1 -11  102.64    3.52
 -11  -1  11  106.18    7.19
  11   1 -11  104.31    7.26
  11  -1 -11  105.09    6.99
 -11  -1  10  539.15   15.74
  11  -1 -10  532.40    7.69
  11   1 -10  542.41   16.10
  11  -1 -10  502.60   15.14
 -11   1  10  515.69    8.51
 -11  -1   9   14.66    2.76
  11  -1  -9   22.87    3.38
  11  -1  -9   15.28    2.90
 -11   1   9   12.42    1.14
  11  -1  -9   17.01    1.40
  11   1  -9   14.58    2.89
  11  -1  -8   84.80    6.25
  11  -1  -8   86.04    3.19
 -11  -1   8   92.49    6.46
  11   1  -8   79.19    6.07
 -11   1   8   79.80    3.46
  11  -1  -8   83.05    6.06
 -11  -1   7  101.19    6.72
  11  -1  -7   88.57    6.37
  11  -1  -7   91.14    3.50
  11   1  -7   90.32    6.52
 -11   1   7   90.33    3.97
  11  -1  -7   96.00    6.41
  11  -1  -6   78.87    5.99
 -11  -1   6   71.23    5.56
  11  -1  -6   70.43    3.31
  11   1  -6   66.61    5.57
 -11   1   6   68.81    3.65
  11  -1  -5   34.62    3.97
  11  -1  -5   26.31    2.21
  11   1  -5   29.48    3.69
 -11  -1   5   31.78    3.82
  11  -1  -4   23.38    3.36
  11  -1  -4   21.16    2.21
 -11  -1   4   21.48    3.15
  11   1  -4   21.91    3.36
  11  -1  -3   61.06    5.10
 -11  -1   3   61.83    5.20
  11  -1  -3   67.27    3.99
  11   1  -3   66.31    5.47
 -11   1   2    4.09    1.61
  11  -1  -2    0.59    1.14
 -11  -1   2    1.25    1.11
  11  -1  -2    5.55    1.33
  11   1  -2    1.25    1.47
  11  -1  -2    1.10    0.56
  11  -1  -1  142.22    7.65
 -11  -1   1  130.65    7.59
  11  -1  -1  136.74    4.59
  11  -1  -1  127.41    6.05
  11   1  -1  132.75    7.76
 -11   1   1  144.34    7.35
  11  -1   0  245.11   10.03
 -11  -1   0  250.39   10.47
  11  -1   0  248.92    6.86
  11  -1   0  232.46    8.48
  11   1   0  226.45   10.19
 -11   1   0  243.52    9.71
  11  -1   1    3.81    1.52
 -11  -1  -1    6.07    2.30
  11   1   1    4.13    2.41
  11  -1   1    2.51    1.47
 -11   1  -1    0.71    1.09
 -11  -1  -2  165.96   10.68
 -11  -1  -2  177.93    9.02
  11  -1   2  171.98    8.32
  11  -1   2  163.10   10.05
  11  -1   2  165.93    7.91
  11   1   2  168.91    9.15
 -11   1  -2  177.27    8.63
  11  -1   3 1830.93   26.63
  11  -1   3 1811.03   33.61
  11   1   3 1835.57   30.08
 -11   1  -3 1830.92   28.35
 -11  -1  -3 1822.41   35.18
  11  -1   4  121.28    6.93
  11  -1   4  123.74    9.15
  11   1   4  131.57    7.84
  11   1   4  131.72    5.65
  11   1   4  116.94    7.85
 -11   1  -4  128.42    7.80
 -11  -1  -4  123.49    9.32
 -11  -1  -5    1.07    1.71
  11   1   5    0.08    1.42
  11   1   5    0.48    1.50
  11  -1   5    0.35    1.88
  11   1   5    4.72    1.22
 -11   1  -5    2.46    1.29
 -11  -1  -6   21.34    4.42
  11  -1   6   23.79    4.48
  11   1   6   29.11    2.56
  11   1   6   17.48    3.20
  11   1   6   20.87    4.05
 -11   1  -6   18.15    3.33
  11  -1   7  871.91   25.10
  11   1   7  855.22   21.40
  11   1   7  884.78   22.59
  11   1   7  907.42   13.41
 -11   1  -7  870.24   21.81
 -11  -1  -7  886.30   25.92
 -11   1  -8  549.01   17.87
  11   1   8  529.97   17.85
 -11  -1  -8  547.05   20.73
  11   1   8  508.20   16.95
  11  -1   8  533.02   20.13
  11   1   8  568.99   10.14
  11   1   9   13.78    1.58
  11   1   9   20.95    4.46
 -11   1  -9   14.13    3.23
  11   1   9   15.53    3.58
 -11  -1  -9   15.04    4.45
  11  -1   9   11.86    4.04
  11   1  10  575.51   19.61
 -11   1 -10  576.47   19.45
 -11  -1 -10  582.22   22.06
  11   1  10  593.37   19.35
  11  -1  10  552.60   21.36
  11   1  11 1192.18   28.99
 -11   1 -11 1181.24   28.49
 -11  -1 -11 1193.41   32.09
  11   1  11 1160.65   27.71
  11  -1  11 1115.46   30.78
  11   1  12  131.49   10.28
 -11   1 -12  136.25   10.14
 -11  -1 -12  115.36   10.36
  11   1  12  123.49    9.49
  11  -1  12  127.30   11.08
  11   1  13  277.31   14.74
 -11   1 -13  278.91   14.71
 -11  -1 -13  285.72   16.35
  11   1  13  274.49   14.30
  11  -1  13  286.28   16.39
  11   1  14   84.55    8.71
 -11   1 -14   81.59    8.39
 -11  -1 -14   83.44    9.30
  11   1  14   78.16    8.32
  11  -1  14   86.17    9.73
  11   1  15  346.03   17.13
 -11   1 -15  375.19   18.00
 -11  -1 -15  353.50   18.78
  11   1  15  352.09   16.95
  11  -1  15  321.61   18.02
  11   1  16  133.41   11.08
 -11   1 -16  131.74   11.02
 -11  -1 -16  139.76   12.05
  11   1  16  141.08   11.20
  11  -1  16  156.16   13.07
  11   1  17   -0.97    2.19
  11  -1  17    1.90    3.63
  11   1  17    2.84    2.90
 -11   1 -17   -0.29    2.27
 -11  -1 -17    1.32    3.24
  11  -1  18   54.99    8.38
 -11   1 -18   39.70    6.59
 -11  -1 -18   54.77    8.35
  11  -1  19   25.50    5.83
 -11   1 -19   15.89    4.60
 -11  -1 -19   22.77    5.77
 -11   1 -20  152.36   12.99
 -11  -1 -20  145.47   13.48
  11  -1  20  135.57   13.12
 -11   1 -21   -1.60    3.11
 -11  -1 -21   -1.37    2.60
  11  -1  22    4.07    4.48
 -11   1 -22    1.27    2.79
 -11  -1 -22   -0.93    2.93
 -11   1 -23   85.49   10.80
  11  -1  23  104.88   12.55
 -11  -1 -23   90.87   11.33
 -11   1 -24   90.65   11.44
  11  -1  24   89.30   12.00
 -11  -1 -24  104.79   12.50
 -11   1 -25  120.47   13.19
  11   1  26   75.02   10.39
  11   3 -32   22.35    7.19
 -11  -3  31   16.48    5.57
  11   3 -31   30.27    7.15
 -11  -3  30   54.26    9.31
  11   3 -30   66.45   10.40
 -11  -3  29    4.59    4.45
  11   3 -29    5.61    4.13
 -11  -3  28   10.76    5.43
  11   3 -28   11.97    4.67
 -11  -3  27  121.13   13.03
  11   3 -27  141.54   13.68
 -11  -3  26   11.17    5.16
  11   3 -26   18.11    6.10
 -11  -3  25   23.19    5.92
  11   3 -25   32.37    6.74
 -11  -3  24    1.23    2.46
  11   3 -24    8.63    4.25
 -11  -3  23   45.21    7.38
  11   3 -23   45.15    7.84
 -11  -3  22    0.47    3.19
  11   3 -22   -0.99    3.34
 -11  -3  21   11.13    4.39
  11   3 -21   21.11    5.69
 -11  -3  20   16.99    4.93
  11  -3 -20   14.53    3.97
  11   3 -20   18.53    5.31
 -11  -3  19   27.18    5.95
  11  -3 -19   25.95    4.89
  11   3 -19   30.05    6.10
  11  -3 -18   79.02    8.20
 -11  -3  18   87.36    9.83
  11   3 -18   82.34    9.25
  11  -3 -17  348.48   16.30
 -11  -3  17  326.06   18.21
  11   3 -17  322.42   17.74
 -11  -3  16  775.56   27.46
  11  -3 -16  796.05   24.07
  11   3 -16  784.33   26.99
  11  -3 -15  617.82   21.01
 -11  -3  15  619.67   24.40
  11   3 -15  602.06   23.53
  11  -3 -14 1143.16   27.95
 -11  -3  14 1134.91   32.49
  11   3 -14 1105.99   31.37
  11  -3 -13  187.16   11.39
 -11  -3  13  166.72   12.83
  11   3 -13  173.32   12.48
 -11  -3  12   18.58    5.19
  11  -3 -12   24.75    4.80
  11   3 -12   13.82    4.31
  11  -3 -11  888.65   23.51
 -11  -3  11  909.40   28.44
  11   3 -11  892.21   27.21
  11  -3 -10  343.35   14.65
 -11  -3  10  316.75   16.86
  11   3 -10  327.36   16.64
 -11  -3   9 1162.81   31.77
  11  -3  -9 1142.19   25.90
  11   3  -9 1142.28   30.56
  11  -3  -8  498.16   16.85
 -11  -3   8  485.65   20.41
  11   3  -8  533.32   20.79
 -11  -3   7  164.34   11.88
  11   3  -7  184.38   12.22
 -11  -3   6 1035.24   29.53
  11   3  -6 1041.63   28.22
 -11  -3   5  120.14   10.07
  11   3  -5  123.75    9.92
 -11   3   5  123.70    4.61
 -11  -3   4  596.99   22.36
  11   3  -4  598.68   21.18
  11  -3  -3  322.29    7.89
 -11  -3   3  342.33   16.84
  11   3  -3  318.98   15.52
 -11  -3   2  185.36   12.57
  11  -3  -2  191.77    6.62
  11   3  -2  191.85   12.12
 -11  -3   1  302.62   16.00
  11  -3  -1  309.40    8.99
  11   3  -1  318.56   15.38
 -11  -3   0   26.21    4.97
  11   3   0   25.55    5.16
  11  -3   0   28.77    2.99
 -11  -3  -1  221.61   13.76
  11  -3   1  231.19    8.77
  11   3   1  208.54   12.51
 -11  -3  -2  139.35   11.07
  11  -3   2  144.37    7.29
  11   3   2  126.65    9.91
 -11  -3  -3    1.20    2.81
  11  -3   3    2.34    1.60
 -11  -3  -3    0.15    2.54
  11   3   3   -0.58    2.21
 -11  -3  -4   10.40    3.57
  11  -3   4   10.79    2.48
 -11  -3  -4    7.29    3.10
  11   3   4    6.45    4.04
 -11  -3  -5   38.67    6.43
  11  -3   5   50.11    7.29
 -11  -3  -5   44.29    6.53
  11   3   5   38.46    5.96
  11  -3   5   49.92    5.06
 -11  -3  -6  210.69   13.75
  11  -3   6  228.66   14.86
  11   3   6  219.14   13.12
 -11  -3  -6  230.99   15.51
  11  -3   6  219.49   10.76
 -11  -3  -7  222.76   14.09
  11  -3   7  212.51   14.28
  11   3   7  198.77   12.53
 -11  -3  -7  228.03   15.40
 -11  -3  -8   15.70    4.42
  11  -3   8   11.06    3.93
  11   3   8    5.25    2.63
 -11  -3  -9    3.25    2.78
  11   3   9    2.24    2.87
  11  -3   9    4.29    3.66
  11  -3  10  241.21   16.04
  11   3  10  249.49   14.62
 -11  -3 -10  243.28   16.47
  11  -3  11    3.95    4.25
  11   3  11   -0.57    2.45
 -11  -3 -11   -0.24    2.24
  11  -3  12   12.36    5.22
  11   3  12    6.69    4.39
 -11  -3 -12    9.52    4.34
  11  -3  13  125.89   12.73
  11   3  13  123.56   10.71
 -11  -3 -13  124.88   12.46
  11   3  14  175.92   12.99
 -11  -3 -14  174.65   14.94
  11  -3  14  172.35   14.81
  11   3  15   87.96    9.54
 -11  -3 -15   92.63   10.95
  11  -3  15   90.25   11.27
  11   3  16    3.12    4.06
 -11  -3 -16   -0.15    2.50
  11  -3  17   96.01   11.62
  11   3  17   78.09    9.48
 -11  -3 -17   68.17    9.70
 -11  -3 -18  131.98   13.65
  11   3  18  146.59   12.91
  11  -3  18  135.74   13.90
  11   3  19   32.78    6.85
 -11  -3 -19   37.98    7.91
  11  -3  19   27.15    7.73
  11   3  20   25.37    5.90
 -11  -3 -20   21.74    6.16
  11  -3  20   27.78    7.59
  11   3  21    6.25    5.12
 -11  -3 -21   11.13    4.84
  11  -3  21   11.56    6.25
 -11  -5  22   64.06   10.96
  11  -5 -22   59.52    9.00
  11   5 -22   57.01   10.42
 -11  -5  21   58.00   10.47
  11  -5 -21   84.35   10.45
  11   5 -21   65.20   10.46
  11  -5 -20  120.03   12.12
 -11  -5  20  124.62   14.27
  11   5 -20  127.14   14.19
  11  -5 -19   16.03    5.18
  11   5 -19   15.00    6.10
 -11  -5  19   22.15    6.96
  11  -5 -18   26.72    6.34
  11   5 -18   19.68    5.73
 -11  -5  18   11.93    5.60
  11  -5 -17   12.81    4.80
  11   5 -17   13.45    5.72
 -11  -5  17    5.72    4.87
  11  -5 -16  114.41   11.22
  11   5 -16   82.36   10.64
 -11  -5  16   83.83   11.72
  11  -5 -15   12.47    4.87
  11   5 -15    0.67    4.34
 -11  -5  15   11.87    5.68
  11  -5 -14    7.93    4.19
  11   5 -14    8.50    5.10
 -11  -5  14   13.87    6.89
 -11  -5  13  251.92   19.06
  11  -5 -13  253.08   15.85
  11   5 -13  241.76   17.82
  11  -5 -12    9.10    4.01
  11   5 -12    6.54    4.19
 -11  -5  12    6.25    4.90
  11  -5 -11   55.01    7.24
  11   5 -11   49.24    8.18
 -11  -5  11   54.72    8.95
  11  -5 -10   13.00    3.82
  11   5 -10    4.25    3.36
 -11  -5  10   11.26    5.02
  11  -5  -9   12.48    3.84
 -11  -5   9    6.99    3.48
  11   5  -9    2.61    3.02
  11  -5  -8   28.94    5.26
 -11  -5   8   26.41    6.59
  11   5  -8   30.65    6.38
  11  -5  -7   22.29    4.80
 -11  -5   7   24.95    6.39
  11   5  -7   16.91    5.27
  11  -5  -6    1.14    1.82
 -11  -5   6    2.16    3.27
  11   5  -6    6.79    3.81
  11  -5  -5   53.20    6.41
 -11  -5   5   50.03    8.33
  11   5  -5   58.07    8.56
 -11  -5   4  113.09   12.55
  11  -5  -4  106.98    9.21
  11   5  -4  126.48   12.01
  11  -5  -3   66.23    7.17
 -11  -5   3   50.61    8.51
  11   5  -3   71.19    9.36
  11  -5  -2    5.38    2.58
 -11  -5   2    2.81    3.83
  11   5  -2    3.83    4.14
 -11  -5   1   55.45    9.21
  11   5  -1   60.57    8.43
 -11  -5   0   26.94    6.39
  11   5   0   40.81    7.04
 -11  -5  -1    3.61    3.28
  11   5   1    3.84    3.57
 -11  -5  -1    8.89    4.87
 -11  -5  -2  125.16   13.16
  11   5   2   97.44   10.67
 -11  -5  -2  121.57   12.70
 -11  -5  -3  263.82   19.06
  11   5   3  259.15   17.07
 -11  -5  -3  239.71   17.60
 -11  -5  -4  243.08   18.54
  11   5   4  205.15   15.19
 -11  -5  -4  204.95   16.53
 -11  -5  -5   82.98   11.02
 -11  -5  -5   96.30   12.11
  11   5   5   89.63   10.26
 -11  -5  -6  113.54   12.71
  11   5   6  125.45   11.86
 -11  -5  -6  106.29   12.12
 -11  -5  -7    4.64    3.79
 -11  -5  -7    3.09    3.74
  11   5   7    3.90    4.04
 -11  -5  -8    6.66    4.18
  11   5   8    7.00    3.83
 -11  -5  -8    1.70    2.77
  11   5   9    4.66    3.31
 -11  -5  -9    6.71    3.21
  11   5  10    7.51    3.55
 -11  -5 -10   21.12    5.78
  11   5  11    4.87    3.69
 -11  -5 -11    3.04    4.47
  11   5  12    5.41    4.67
 -11  -5 -12    3.47    2.87
  11  -5  13   54.82    9.62
  11   5  13   45.17    7.86
 -11  -5 -13   47.36    8.69
  11   5  14   49.48    7.97
  11  -5  14   60.00   10.04
 -11  -5 -14   60.60    9.73
  12   0 -35    6.37    4.30
  12   0 -34   72.05   10.61
  12   0 -33    5.16    4.72
  12   0 -32  192.92   16.00
  12   0 -31    2.52    3.91
  12   0 -30  204.06   15.81
  12   0 -30  203.60   11.74
  12   0 -29    0.19    2.08
  12   0 -29   -1.15    2.33
  12   0 -28    7.86    2.94
  12   0 -28   14.81    4.43
  12   0 -27    2.49    2.23
  12   0 -27    1.56    2.83
  12   0 -26  234.00   15.35
  12   0 -26  232.51   11.89
  12   0 -25    0.55    1.75
  12   0 -25    6.60    3.86
  12   0 -24   26.13    4.07
  12   0 -24   22.49    4.95
  12   0 -23    2.38    2.37
  12   0 -23    2.14    3.46
  12   0 -22  911.47   27.55
  12   0 -22  878.71   21.97
  12   0 -21    2.30    2.23
  12   0 -21    6.60    3.41
  12   0 -20    2.83    1.89
  12   0 -20    4.25    2.73
  12   0 -20    2.15    1.65
  12   0 -19    0.04    1.79
  12   0 -19    1.50    2.26
  12   0 -19    2.93    1.84
  12   0 -18  122.56    9.34
  12   0 -18  116.29    7.70
  12   0 -18  124.88    7.62
  12   0 -17    0.51    1.73
  12   0 -17    2.02    2.15
  12   0 -16  793.96   19.41
  12   0 -16  767.59   18.01
  12   0 -15    3.39    2.09
  12   0 -15    4.54    2.47
  12   0 -14  129.46    7.70
  12   0 -14  117.40    6.74
 -12   0  14  121.52    7.03
 -12   0  13    0.44    1.23
  12   0 -13    1.15    1.24
  12   0 -13    1.65    1.82
  12   0 -12  211.57    9.68
  12   0 -12  207.65    8.63
 -12   0  12  207.73    8.50
 -12   0  11    2.04    1.40
  12   0 -11    0.50    1.13
 -12   0  10 2085.87   25.10
  12   0 -10 2148.09   26.56
  12   0  -9    3.39    1.43
 -12   0   9   -1.65    1.36
 -12   0   8 1534.27   20.22
  12   0  -8 1583.30   24.77
  12   0  -8 1552.41   22.37
  12   0  -7    2.58    1.91
 -12   0   7    3.58    1.50
 -12   0   6 5649.28   37.38
  12   0  -6 5584.89   45.59
  12   0  -6 5732.41   42.34
 -12   0   5   -0.75    0.98
  12   0  -5    1.97    1.56
 -12   0   4  528.13   11.43
  12   0  -4  516.51   13.12
  12   0  -4  535.48   13.72
  12   0  -3    1.25    1.63
 -12   0   3    1.52    0.85
  12   0  -3    0.88    1.16
  12   0  -2 2030.12   27.05
  12   0  -2 2124.45   26.52
  12   0  -1   -0.12    0.82
  12   0  -1    0.96    1.58
 -12   0   0    3.04    1.63
  12   0   0    3.74    1.24
  12   0   0    3.72    1.77
 -12   0  -1   -0.04    1.19
  12   0   1    0.31    1.03
  12   0   1   -0.01    1.32
  12   0   2  401.43   13.15
  12   0   2  393.35   10.92
 -12   0  -2  377.59   14.90
 -12   0  -3   -0.58    1.23
  12   0   3    0.80    1.81
  12   0   3    0.65    1.00
  12   0   3    0.54    1.55
  12   0   4  138.23    6.56
  12   0   4  130.21    8.84
  12   0   4  122.75    7.72
 -12   0  -4  123.21    8.95
  12   0   5   -0.61    1.97
  12   0   5    0.47    0.79
  12   0   5    2.41    2.04
 -12   0  -5    1.60    1.90
  12   0   6  735.01   14.63
  12   0   6  715.57   21.49
  12   0   6  704.58   19.63
 -12   0  -6  699.02   21.73
  12   0   7    2.12    1.09
  12   0   7    0.33    2.28
  12   0   7    0.61    2.35
 -12   0  -7    2.06    2.07
  12   0   8    0.46    0.72
  12   0   8    1.68    2.01
  12   0   8    0.41    2.41
 -12   0  -8    1.74    2.28
  12   0   9    1.19    2.23
  12   0   9   -2.00    2.03
 -12   0  -9    1.18    2.53
  12   0  10 1606.55   32.69
 -12   0 -10 1620.07   35.62
  12   0  10 1599.46   34.97
  12   0  11    0.00    2.35
  12   0  11    0.55    2.30
 -12   0 -11    0.61    2.95
 -12   0 -12  163.17   11.82
  12   0  12  141.71   11.03
  12   0  13    0.09    2.05
 -12   0 -13    1.09    2.43
  12   0  14   20.84    4.80
 -12   0 -14   20.21    4.91
  12   0  15    0.38    2.58
 -12   0 -15    1.00    2.62
 -12   0 -16   92.22   10.02
  12   0  16  115.53   10.75
  12   0  17    4.23    2.93
 -12   0 -17    0.81    2.26
  12   0  18   44.27    7.25
 -12   0 -18   50.04    7.89
  12   0  19    5.06    4.40
 -12   0 -19    4.96    3.39
 -12   0 -20  440.09   23.14
  12   0  20  425.77   22.45
  12   0  21    8.55    4.90
 -12   0 -21    6.75    4.85
 -12   0 -22  138.81   13.80
  12   0  22  150.46   14.27
  12   0  23    0.20    2.88
 -12   0 -23   -0.37    3.20
  12   0  24    1.29    4.01
 -12   0 -24    1.71    2.87
  12   0  25   25.82    8.64
  12  -2 -36   50.09    9.06
  12  -2 -35  141.21   13.98
  12  -2 -34  197.61   16.34
  12   2 -33   43.23    8.96
  12  -2 -33   46.88    8.21
  12   2 -32  149.44   15.33
  12  -2 -32  142.31   13.02
  12   2 -31  184.24   16.60
  12  -2 -31  185.53   14.54
  12   2 -30   46.05    8.94
  12  -2 -30   54.22    7.97
  12  -2 -29    5.75    2.92
  12  -2 -29    6.47    3.30
  12  -2 -28    7.76    3.22
  12   2 -28    4.24    3.64
  12  -2 -28    5.63    2.66
  12  -2 -27    1.14    1.80
  12   2 -27    0.51    2.76
  12  -2 -27    2.13    2.18
  12   2 -27    0.11    2.28
  12  -2 -26  108.17    9.51
  12  -2 -26  106.63    9.69
  12   2 -26   95.85   10.36
  12  -2 -25    1.89    2.28
 -12  -2  25    0.73    3.00
  12  -2 -25    4.95    2.69
  12   2 -25    1.52    3.49
  12  -2 -24    4.40    2.55
 -12  -2  24    2.88    3.43
  12  -2 -24    3.71    2.34
  12   2 -24    4.19    4.03
  12  -2 -23  298.11   15.14
  12  -2 -23  300.02   14.86
  12   2 -23  294.76   16.72
 -12  -2  23  321.79   17.70
  12  -2 -22   16.24    4.14
 -12  -2  22   18.14    5.28
  12  -2 -22   13.36    3.81
  12   2 -22   14.30    4.50
  12  -2 -21   41.28    5.98
 -12  -2  21   41.68    6.41
  12  -2 -21   43.93    5.55
  12   2 -21   33.40    5.93
  12  -2 -20    2.39    2.20
 -12  -2  20    0.69    2.52
  12  -2 -20    4.78    2.50
  12   2 -20   -1.22    2.31
  12  -2 -19   95.01    8.37
  12  -2 -19   99.46    7.59
 -12  -2  19   88.96    8.97
  12   2 -19   95.87    9.12
  12  -2 -18   53.46    6.45
 -12  -2  18   46.04    6.52
  12  -2 -18   43.10    4.98
  12   2 -18   43.85    6.39
  12  -2 -17   56.86    6.55
 -12  -2  17   50.88    6.81
  12  -2 -17   43.61    4.89
  12   2 -17   47.35    6.22
  12  -2 -16  197.96   11.83
  12  -2 -16  196.71    9.62
 -12  -2  16  166.70   11.46
  12   2 -16  172.53   11.57
  12  -2 -15  347.88   15.52
 -12  -2  15  319.04   15.69
  12   2 -15  359.32   16.39
  12  -2 -14  540.63   19.19
 -12  -2  14  519.54   19.67
  12   2 -14  547.38   19.86
 -12  -2  13   15.11    4.24
  12  -2 -13   19.39    4.20
  12   2 -13   22.20    4.01
  12  -2 -12  304.86   14.22
 -12  -2  12  308.10   14.82
  12   2 -12  305.94   14.54
  12  -2 -11  405.81   16.32
 -12  -2  11  441.52   17.60
  12   2 -11  435.51   17.24
  12  -2 -10  251.55   12.82
 -12  -2  10  270.22   13.63
  12   2 -10  265.82   13.39
  12  -2  -9  447.27   16.82
 -12   2   9  436.53    9.27
 -12  -2   9  418.62   16.87
  12   2  -9  440.10   17.07
  12  -2  -8  155.74   10.01
 -12   2   8  157.65    5.36
 -12  -2   8  156.34   10.25
  12   2  -8  150.47    9.90
 -12   2   7   47.46    2.91
  12   2  -7   43.48    5.43
 -12  -2   7   43.93    5.55
 -12   2   6    5.09    1.12
  12  -2  -6    5.89    2.44
 -12   2   6    7.42    1.17
 -12   2   6    6.04    1.08
  12   2  -6    4.76    1.97
 -12  -2   6    4.12    1.55
  12  -2  -5   67.77    6.56
 -12   2   5   58.33    3.16
 -12  -2   5   52.07    5.95
 -12   2   5   56.51    3.12
  12   2  -5   58.11    6.21
 -12   2   5   57.59    3.26
  12  -2  -4  134.73    9.19
 -12   2   4  145.36    5.04
 -12  -2   4  137.07    9.51
  12   2  -4  147.57    9.85
 -12   2   4  127.27    4.85
 -12  -2   3  685.29   20.93
  12   2  -3  685.67   20.64
 -12   2   3  667.77   11.44
 -12  -2   2   15.29    3.38
  12   2  -2   17.79    3.87
 -12   2   2   14.58    1.88
 -12  -2   1  133.16    9.25
  12   2  -1  140.87    9.44
 -12   2   1  131.77    5.62
  12  -2  -1  137.72    4.21
 -12  -2   0  226.82   12.20
 -12   2   0  217.05    7.68
  12  -2   0  236.85    6.55
  12   2   0  222.80   11.76
 -12  -2  -1  179.78   10.93
 -12   2  -1  195.80    7.72
  12   2   1  190.69   10.98
 -12  -2  -2  878.64   24.11
 -12   2  -2  863.69   17.10
  12   2   2  891.18   23.63
 -12  -2  -3   12.74    3.88
  12  -2   3    5.63    3.43
 -12  -2  -3   14.35    3.63
  12   2   3   15.79    3.99
 -12   2  -3    9.21    2.23
 -12  -2  -4  147.53   10.10
  12  -2   4  169.84   12.01
 -12   2  -4  159.11    8.05
  12   2   4  179.92   11.04
 -12  -2  -4  168.63   12.41
  12  -2   5  595.51   22.25
  12   2   5  615.05   20.30
 -12   2  -5  618.10   16.34
 -12  -2  -5  614.18   23.55
  12  -2   6  379.65   18.16
 -12   2  -6  370.93   13.39
  12   2   6  361.87   15.77
 -12  -2  -6  372.72   18.58
  12  -2   7 1019.55   30.00
  12   2   7  966.84   21.23
 -12   2  -7 1035.87   22.83
 -12  -2  -7  970.12   30.13
  12   2   7  990.85   26.46
  12  -2   8  149.95   12.08
  12   2   8  119.68    7.80
 -12   2  -8  135.44    8.76
  12   2   8  141.67   10.47
 -12  -2  -8  135.61   11.63
  12  -2   9  578.53   23.50
  12   2   9  550.72   17.02
 -12   2  -9  557.17   18.04
  12   2   9  553.03   20.45
 -12  -2  -9  547.60   23.24
  12  -2  10   11.09    5.08
  12   2  10    7.86    3.02
  12   2  10   14.83    4.42
 -12   2 -10    8.80    3.70
 -12  -2 -10    9.28    4.02
  12   2  11 1150.76   26.36
 -12   2 -11 1166.39   27.79
  12   2  11 1097.74   29.68
 -12  -2 -11 1104.74   33.75
  12  -2  11 1115.14   33.69
 -12   2 -12   37.05    5.42
  12   2  12   33.31    5.19
  12  -2  12   29.88    7.40
  12   2  12   36.15    6.69
 -12  -2 -12   28.95    5.97
  12  -2  13    1.60    3.25
  12   2  13    4.40    2.85
 -12   2 -13    9.54    3.54
 -12  -2 -13    5.70    3.50
  12   2  13    5.73    2.91
  12  -2  14   49.48    8.13
  12   2  14   34.67    6.04
 -12   2 -14   40.13    6.01
  12   2  14   37.64    5.55
 -12  -2 -14   33.00    6.81
  12   2  15   80.87    9.14
 -12  -2 -15   93.82   10.97
 -12   2 -15   92.51    9.12
  12  -2  15   85.34   10.45
  12   2  16   25.76    5.81
 -12   2 -16   23.77    4.83
 -12  -2 -16   28.49    6.57
  12  -2  16   24.70    5.92
  12   2  17    2.71    2.80
 -12   2 -17    3.35    2.94
  12  -2  17   -0.74    2.76
 -12  -2 -17   -1.55    2.14
  12   2  18   25.15    5.81
 -12   2 -18   25.27    5.33
  12  -2  18   19.00    5.60
 -12  -2 -18   22.89    6.32
  12   2  19   46.72    7.64
 -12   2 -19   55.54    7.79
  12  -2  19   52.26    8.78
 -12  -2 -19   44.30    8.22
  12   2  20   54.94    8.69
 -12   2 -20   45.04    7.40
  12  -2  20   60.84    9.92
 -12  -2 -20   62.22    9.71
 -12   2 -21    0.03    2.80
  12  -2  21    6.78    4.81
 -12  -2 -21    9.47    4.66
 -12   2 -22   67.36    9.29
  12  -2  22   83.58   11.71
 -12  -2 -22   90.52   11.81
 -12   2 -23  119.84   12.66
 -12   2 -24  376.69   22.41
 -12  -4  27   14.08    5.59
  12   4 -27    4.03    3.12
 -12  -4  26    5.60    5.20
  12   4 -26    3.42    3.32
 -12  -4  25    9.85    5.09
  12   4 -25   10.18    4.45
 -12  -4  24    2.32    3.46
  12   4 -24    0.07    3.52
 -12  -4  23   10.72    4.75
  12   4 -23   17.86    5.61
 -12  -4  22   32.04    7.35
  12  -4 -22   20.00    5.25
  12   4 -22   20.78    6.14
 -12  -4  21   28.45    6.74
  12  -4 -21   29.90    6.38
  12   4 -21   29.16    6.27
 -12  -4  20    6.65    5.02
  12  -4 -20   11.74    4.71
  12   4 -20   13.50    6.03
  12  -4 -19  246.48   15.56
 -12  -4  19  226.27   17.20
  12   4 -19  244.88   17.94
  12  -4 -18  405.51   19.64
 -12  -4  18  403.04   23.13
  12   4 -18  415.96   22.60
  12  -4 -17  471.15   20.82
 -12  -4  17  427.03   23.41
  12   4 -17  453.18   23.30
 -12  -4  16   21.30    6.98
  12  -4 -16   17.88    5.26
  12   4 -16   24.28    8.55
  12  -4 -15  634.50   23.39
 -12  -4  15  632.29   27.99
  12   4 -15  596.83   25.72
  12  -4 -14   20.42    4.77
  12   4 -14   15.49    5.69
 -12  -4  14   27.65    7.22
  12  -4 -13   19.36    4.52
  12   4 -13   19.29    5.56
 -12  -4  13   20.26    5.45
  12  -4 -12   49.93    6.44
  12   4 -12   45.47    7.36
 -12  -4  12   41.79    7.52
  12  -4 -11   11.16    3.62
  12   4 -11    6.85    3.40
 -12  -4  11   17.44    5.23
  12  -4 -10   41.38    5.98
  12   4 -10   27.51    5.74
 -12  -4  10   25.21    5.63
  12  -4  -9    5.09    2.91
  12   4  -9   -1.05    3.18
 -12  -4   9    0.24    2.60
 -12  -4   8  100.06   10.87
  12  -4  -8  116.08    9.16
  12   4  -8  117.43   10.87
  12  -4  -7   25.24    4.45
 -12  -4   7   19.02    5.03
  12   4  -7   27.16    5.54
 -12  -4   6   31.82    6.32
  12   4  -6   31.48    5.64
 -12  -4   5   11.68    4.79
  12   4  -5   20.74    5.35
 -12  -4   4  253.01   16.71
  12   4  -4  264.13   16.03
 -12  -4   3   55.67    8.19
  12   4  -3   61.40    8.34
 -12  -4   2   83.77    9.92
  12   4  -2   77.76    8.86
 -12  -4   1  215.93   15.55
  12   4  -1  198.08   13.72
 -12  -4   0   -1.05    3.02
  12   4   0    1.57    3.71
 -12  -4  -1   -1.96    2.93
  12   4   1    1.77    2.55
 -12  -4  -2  113.47   11.86
 -12  -4  -2  102.04   11.15
  12   4   2  105.57   10.06
 -12  -4  -3  148.77   12.99
  12   4   3  146.77   11.88
 -12  -4  -3  150.88   13.93
 -12  -4  -4  247.91   16.73
  12   4   4  249.21   15.39
 -12  -4  -4  268.52   18.14
 -12  -4  -5   56.12    8.54
 -12  -4  -5   55.45    8.37
  12   4   5   61.25    8.24
 -12  -4  -6   58.72    8.55
 -12  -4  -6   53.11    8.34
  12   4   6   59.25    7.89
 -12  -4  -7    2.66    3.38
 -12  -4  -7    8.23    4.28
  12   4   7    9.16    4.32
 -12  -4  -8    1.74    3.69
  12   4   8    6.42    4.08
  12  -4   9   64.08    9.43
  12   4   9   61.18    8.18
 -12  -4  -9   66.02    9.80
  12   4  10   -2.39    2.77
  12  -4  10    5.01    4.61
 -12  -4 -10    7.03    4.61
  12  -4  11    4.41    3.98
  12   4  11    6.41    3.99
 -12  -4 -11   14.19    5.50
  12   4  12   16.57    5.29
  12  -4  12   23.25    6.59
 -12  -4 -12   18.95    5.62
  12   4  13    3.02    3.57
 -12  -4 -13   -0.96    2.73
  12  -4  14    4.19    4.71
  12   4  14    4.94    3.32
 -12  -4 -14   -2.65    2.94
  12  -4  15   49.08    9.13
  12   4  15   38.45    7.19
 -12  -4 -15   35.03    7.24
  12  -4  16   32.06    7.87
  12   4  16   32.33    6.61
 -12  -4 -16   29.12    6.84
  12   4  17    5.42    4.00
 -12  -4 -17    9.36    4.36
  12  -6 -13    8.52    3.55
  12  -6 -12    3.92    4.08
  12  -6 -11    5.53    3.02
  12  -6 -10   39.80    6.85
  12  -6  -9   19.37    5.10
  12   6  -9    9.96    5.91
  12  -6  -8   93.17    9.93
  12   6  -8  106.54   12.32
  12  -6  -7    5.80    3.37
  12   6  -7    8.21    5.21
  12   6  -6   17.77    5.43
  12   6  -5   10.05    4.99
  12   6  -4   31.36    7.24
  12   6  -3  127.58   13.35
 -12  -6   2   69.62   11.45
  12   6  -2   73.84   10.92
  12   6  -1  193.32   16.28
 -12  -6   1  177.68   16.51
 -12  -6   0    8.45    4.32
  12   6   0   21.16    6.95
 -12  -6  -1  134.23   14.03
 -12  -6  -2   86.95   11.69
 -12  -6  -3   27.81    6.79
 -12  -6  -4    2.61    2.96
 -12  -6  -5   62.49    9.74
 -12  -6  -6   10.17    5.23
  13  -1 -36   11.97    5.35
  13   1 -35   68.76   10.85
  13  -1 -35   72.11   10.31
  13   1 -34   19.52    6.17
  13  -1 -34   15.59    5.55
  13   1 -33   13.35    5.32
  13  -1 -33    6.60    4.23
  13   1 -32  145.43   14.48
  13  -1 -32  156.54   13.95
  13   1 -31   13.88    5.65
  13  -1 -31   11.48    4.45
  13   1 -31   14.84    3.87
  13  -1 -30   14.54    3.98
  13   1 -30    6.30    4.59
  13  -1 -30    7.34    3.57
  13   1 -30   11.51    3.82
  13  -1 -29  132.54   10.32
  13   1 -29  146.10   13.81
  13  -1 -29  119.06   11.43
  13   1 -29  131.66    9.63
  13  -1 -28   10.32    3.71
  13   1 -28    7.38    5.30
  13  -1 -28    5.48    3.56
  13   1 -28    7.27    3.08
  13  -1 -27  373.35   16.73
  13   1 -27  364.86   20.85
  13  -1 -27  354.07   18.63
  13   1 -27  376.55   15.87
  13  -1 -26   87.16    8.17
  13   1 -26   78.17   10.04
  13  -1 -26   77.79    8.86
  13   1 -26   80.94    7.44
  13  -1 -25  328.33   15.40
  13   1 -25  296.45   17.97
  13  -1 -25  306.95   16.57
  13   1 -25  316.88   14.15
  13  -1 -25  340.96   15.22
  13   1 -25  307.90   16.21
  13  -1 -24    4.44    3.14
  13   1 -24   -0.89    3.30
  13  -1 -24    6.22    3.07
  13   1 -24    3.22    2.42
  13  -1 -24    0.51    2.45
  13   1 -24    5.83    3.45
  13  -1 -23   34.87    5.29
  13   1 -23   29.89    5.78
  13  -1 -23   22.44    4.68
  13   1 -23   28.36    4.37
  13  -1 -23   19.98    3.72
  13   1 -23   24.63    4.73
  13  -1 -22   74.17    7.63
  13  -1 -22   76.17    7.12
  13   1 -22   69.86    7.42
  13  -1 -21  299.07   14.92
  13  -1 -21  279.01   13.22
  13  -1 -20  182.54   11.26
 -13  -1  20  195.76   12.06
  13  -1 -20  195.59   11.03
  13  -1 -20  193.83    8.25
  13   1 -20  190.79   11.59
 -13  -1  19   12.01    3.47
  13  -1 -19   11.86    3.57
  13  -1 -19   14.85    3.49
  13  -1 -19   12.60    2.17
  13   1 -19   10.36    3.41
  13  -1 -18   21.69    4.15
 -13  -1  18   17.50    3.73
  13  -1 -18   21.70    3.89
  13  -1 -18   17.25    2.38
  13   1 -18   14.38    3.25
 -13  -1  17    5.67    2.33
  13  -1 -17    3.49    2.51
  13  -1 -17    1.13    1.16
  13   1 -17    4.96    2.22
 -13  -1  16  284.25   13.21
  13  -1 -16  290.34    8.13
  13  -1 -16  278.05   12.67
  13   1 -16  309.16   13.67
 -13  -1  15   19.78    3.76
  13  -1 -15   17.59    3.70
  13  -1 -15   14.90    1.82
  13   1 -15   14.72    3.49
 -13  -1  14   10.11    2.70
  13  -1 -14    8.43    2.80
  13  -1 -14    5.53    1.34
  13   1 -14    4.18    2.14
 -13  -1  13   59.71    5.89
  13  -1 -13   53.18    2.92
  13   1 -13   50.82    5.51
  13  -1 -13   45.22    5.10
 -13   1  13   54.67    3.50
 -13  -1  12    7.09    2.37
 -13   1  12    4.88    1.07
  13  -1 -12    4.61    2.35
  13  -1 -12    2.70    0.81
  13   1 -12    1.08    1.90
 -13  -1  11   24.88    3.78
 -13   1  11   26.67    1.96
  13  -1 -11   28.49    4.12
  13  -1 -11   23.22    1.91
  13   1 -11   31.14    4.16
 -13   1  10   64.44    2.38
 -13  -1  10   75.81    6.25
  13  -1 -10   78.56    3.50
  13   1 -10   78.97    6.54
  13  -1 -10   79.77    6.55
  13  -1  -9  206.24   10.37
 -13  -1   9  191.49    9.67
  13  -1  -9  178.30    5.41
  13   1  -9  178.68    9.57
  13  -1  -9  181.97    9.61
  13  -1  -8    4.40    3.10
  13  -1  -8    0.32    2.20
  13  -1  -8    1.98    1.04
  13   1  -8    0.00    1.53
 -13  -1   8    2.24    1.49
  13  -1  -7 1424.37   26.61
 -13  -1   7 1382.35   25.64
  13  -1  -7 1382.74   16.53
  13   1  -7 1379.31   26.46
  13  -1  -7 1356.80   25.61
  13  -1  -6    2.02    2.28
  13  -1  -6    1.03    1.25
 -13  -1   6   -0.48    1.13
  13   1  -6    1.60    2.21
  13  -1  -5    5.97    2.27
  13  -1  -5    5.37    1.50
 -13  -1   5    6.06    1.82
  13   1  -5    3.17    1.94
  13  -1  -4  120.27    7.72
 -13  -1   4  113.34    7.26
  13  -1  -4  105.04    5.37
  13   1  -4  103.75    7.20
  13  -1  -3  383.24   13.55
 -13  -1   3  402.87   13.73
  13  -1  -3  345.42    6.41
  13  -1  -3  377.42   10.65
  13   1  -3  384.76   13.92
  13  -1  -2  455.31   14.68
 -13  -1   2  457.93   14.76
  13  -1  -2  441.88    8.48
  13  -1  -2  461.26   12.15
  13   1  -2  437.07   14.87
 -13   1   2  447.08   14.34
 -13   1   1    0.30    1.16
  13  -1  -1    3.42    2.15
 -13  -1   1    2.67    1.79
  13  -1  -1    0.73    1.03
  13   1  -1    1.36    1.80
  13  -1  -1    2.83    0.93
 -13   1   0   11.42    2.56
  13  -1   0    8.50    1.94
 -13  -1   0   14.52    2.93
  13  -1   0   16.83    2.85
  13   1   0   16.36    3.47
 -13  -1  -1    3.39    2.10
  13  -1   1    2.08    1.56
  13   1   1   -0.37    0.96
  13  -1   1    1.71    1.85
  13   1   1    1.18    2.23
 -13   1  -1    1.47    1.51
  13  -1   2  205.00    9.78
  13   1   2  220.79    8.33
  13  -1   2  207.90    9.52
  13   1   2  202.77   10.57
 -13   1  -2  207.55   10.38
 -13  -1  -2  218.18   13.08
 -13  -1  -3   55.42    6.83
  13  -1   3   54.87    5.19
  13  -1   3   58.49    6.87
  13   1   3   55.49    4.19
  13   1   3   59.34    5.90
 -13   1  -3   54.32    5.48
  13  -1   4  782.60   18.86
  13  -1   4  757.62   23.83
  13   1   4  773.58   14.96
  13   1   4  779.07   21.35
 -13   1  -4  762.83   20.59
 -13  -1  -4  746.43   24.39
  13  -1   5  421.38   18.02
  13   1   5  405.25   15.25
  13   1   5  423.51   16.11
  13   1   5  414.64   10.78
 -13   1  -5  411.23   15.54
 -13  -1  -5  391.14   17.87
  13   1   6   75.04    6.71
  13  -1   6   68.46    7.73
  13   1   6   79.81    7.37
  13   1   6   81.21    4.72
 -13   1  -6   74.69    6.83
 -13  -1  -6   75.51    8.13
  13   1   7   31.26    4.62
  13   1   7   28.89    4.78
  13   1   7   36.34    3.10
 -13   1  -7   32.71    4.82
  13  -1   7   32.97    5.80
 -13  -1  -7   28.12    5.24
  13   1   8   68.23    7.10
 -13   1  -8   59.19    6.55
  13  -1   8   55.79    7.10
 -13  -1  -8   67.96    8.05
  13   1   8   59.58    6.37
  13  -1   9  467.43   20.45
  13   1   9  469.83   18.00
  13   1   9  496.62   18.98
 -13   1  -9  470.38   18.17
 -13  -1  -9  410.95   19.41
  13  -1  10  105.83   10.13
  13   1  10  109.93    9.11
  13   1  10  110.42    9.38
 -13   1 -10  109.86    9.13
 -13  -1 -10  120.90   10.91
  13   1  11   43.75    6.02
  13  -1  11   30.94    6.25
  13   1  11   35.71    5.69
 -13   1 -11   41.56    6.02
 -13  -1 -11   43.33    6.67
  13   1  12   45.99    6.35
  13  -1  12   35.57    6.64
  13   1  12   37.07    5.87
 -13   1 -12   48.89    6.47
 -13  -1 -12   48.46    7.20
  13   1  13  195.24   13.09
 -13   1 -13  210.04   13.52
 -13  -1 -13  189.00   14.07
  13   1  13  188.76   12.57
  13  -1  13  168.96   13.27
  13   1  14   84.96    9.05
 -13   1 -14   73.95    8.34
 -13  -1 -14   70.44    9.01
  13   1  14   89.51    8.89
  13  -1  14   71.99    9.14
  13   1  15    7.53    3.86
 -13   1 -15    3.18    2.24
  13   1  15    0.10    2.18
 -13  -1 -15    3.18    3.33
  13  -1  15   11.14    4.85
  13   1  16   40.78    7.04
 -13   1 -16   33.55    5.93
  13   1  16   28.37    5.83
  13  -1  16   26.02    6.20
 -13  -1 -16   33.71    6.60
 -13   1 -17  132.67   11.89
 -13  -1 -17   88.55   10.19
  13   1  17  104.36   10.38
  13  -1  17  110.07   11.75
 -13   1 -18    4.34    4.04
  13   1  18    0.06    2.56
  13  -1  18    2.46    3.69
 -13  -1 -18    2.99    3.54
  13   1  19    4.20    4.05
 -13   1 -19   -2.14    3.01
  13  -1  19    0.49    3.53
 -13  -1 -19    3.79    3.69
  13   1  20   21.38    5.62
 -13   1 -20   16.44    4.39
  13  -1  20   12.08    5.32
 -13  -1 -20   14.51    5.15
  13   1  21   47.59    7.92
 -13   1 -21   60.19    8.83
  13  -1  21   53.15    9.19
 -13  -1 -21   46.14    8.71
 -13   1 -22  128.09   13.16
 -13  -1 -22  133.25   14.15
  13  -1  22  109.88   13.03
  13   1  22  124.00   12.49
 -13   1 -23   11.24    5.42
  13   1  23   23.63    6.39
  13   3 -32   99.96   12.75
 -13  -3  31  119.99   13.87
  13   3 -31  118.65   13.53
 -13  -3  30    1.41    2.97
  13   3 -30    8.73    5.34
 -13  -3  29   13.72    5.63
  13   3 -29    4.92    3.94
 -13  -3  28    5.93    4.57
  13   3 -28   18.94    5.92
 -13  -3  27   16.43    5.48
  13   3 -27   11.60    4.96
 -13  -3  26   54.89    8.74
  13   3 -26   43.60    7.84
 -13  -3  25    3.12    3.40
  13   3 -25    4.06    3.81
 -13  -3  24   36.47    7.09
  13   3 -24   52.60    8.39
 -13  -3  23   10.57    4.02
  13   3 -23   13.46    4.61
 -13  -3  22   29.33    6.22
  13   3 -22   28.42    6.24
 -13  -3  21   10.87    4.49
  13   3 -21    7.68    4.54
 -13  -3  20   59.65    8.49
  13   3 -20   55.83    8.40
 -13  -3  19   88.08    9.95
  13   3 -19   94.61    9.95
 -13  -3  18   17.20    5.18
  13   3 -18   20.16    5.31
 -13  -3  17    0.64    2.56
  13   3 -17    5.69    4.00
 -13  -3  16   20.21    5.09
  13   3 -16   18.34    5.39
 -13  -3  15   17.83    5.10
  13   3 -15   16.76    5.45
 -13  -3  14  762.99   27.48
  13   3 -14  759.85   26.46
 -13  -3  13   77.10    9.08
  13   3 -13   72.13    8.77
  13   3 -12    0.75    3.29
 -13  -3  12   -2.15    2.73
  13   3 -11    1.58    2.33
 -13  -3  11   -0.30    3.04
 -13  -3  10  115.15   10.53
  13   3 -10  109.26    9.95
  13   3  -9   72.72    8.29
 -13  -3   9   64.13    7.82
 -13  -3   8  586.80   23.12
  13   3  -8  551.86   21.51
 -13  -3   7  612.38   23.56
  13   3  -7  611.24   22.51
 -13  -3   6  122.83   10.87
  13   3  -6  120.07   10.19
 -13  -3   5  201.74   13.55
  13   3  -5  202.27   12.97
 -13  -3   4  434.57   19.70
  13   3  -4  419.88   18.54
 -13  -3   3   75.44    8.31
  13   3  -3   70.87    8.02
 -13  -3   2  110.64   10.13
  13   3  -2  110.41    9.71
 -13  -3   1   -1.52    3.20
  13   3  -1    1.47    2.13
 -13  -3   0    9.01    3.09
  13   3   0   11.41    3.44
 -13  -3  -1   20.90    4.70
  13   3   1   23.19    4.67
 -13  -3  -2    0.72    2.54
 -13  -3  -2    9.29    3.90
  13   3   2   10.92    3.71
 -13  -3  -3    3.89    2.27
 -13  -3  -3    9.35    4.14
  13   3   3    7.47    3.75
 -13  -3  -4    5.02    3.43
 -13  -3  -4    6.64    4.40
  13   3   4    7.77    4.11
 -13  -3  -5 1078.79   31.31
  13   3   5 1061.10   29.71
 -13  -3  -5 1155.06   35.94
  13  -3   6  267.99   17.15
  13   3   6  238.26   14.41
 -13  -3  -6  258.43   17.44
 -13  -3  -7    1.53    3.16
  13  -3   7    0.86    3.47
  13   3   7    5.74    3.50
 -13  -3  -8   10.98    3.85
  13  -3   8   13.83    4.78
  13   3   8    5.24    3.28
  13   3   9   37.26    6.36
  13  -3   9   46.12    7.55
 -13  -3  -9   47.14    7.97
  13  -3  10   56.34    8.80
  13   3  10   57.62    7.75
 -13  -3 -10   53.06    8.37
  13  -3  11    3.97    3.79
  13   3  11    4.29    3.32
 -13  -3 -11    4.59    3.82
  13   3  12    1.12    3.47
 -13  -3 -12    6.03    3.02
  13  -3  12    8.07    4.86
  13   3  13    6.99    4.40
  13  -3  13    9.25    4.05
 -13  -3 -13    4.79    2.42
  13   3  14    9.35    4.66
  13  -3  14   13.75    5.41
 -13  -3 -14    7.27    4.49
  13   3  15   73.90    9.28
  13  -3  15   87.91   11.45
 -13  -3 -15   75.43   10.81
  13  -3  16  158.00   15.28
  13   3  16  130.10   12.32
 -13  -3 -16  141.95   14.25
  13  -3  17   10.07    5.85
  13   3  17    7.25    4.45
 -13  -3 -17   10.82    4.35
  13  -3  18   53.29    9.44
  13   3  18   56.35    8.50
 -13  -3 -18   47.09    9.16
  13   3  19    1.25    3.16
 -13  -3 -19    2.65    3.22
  13   5 -21   93.92   13.04
 -13  -5  21   84.67   13.44
  13  -5 -20  171.75   14.34
 -13  -5  20  180.59   17.91
  13   5 -20  201.57   17.53
  13  -5 -19   73.60    9.36
  13   5 -19   95.87   12.17
 -13  -5  19   96.35   13.08
  13  -5 -18   11.31    5.00
  13   5 -18    9.32    5.98
 -13  -5  18   18.25    7.94
  13  -5 -17  138.24   12.27
 -13  -5  17  116.94   13.90
  13   5 -17  133.85   13.93
  13  -5 -16   29.78    6.10
  13   5 -16   22.61    7.55
 -13  -5  16   22.24    6.47
  13  -5 -15   12.17    4.39
  13   5 -15    7.05    4.42
 -13  -5  15    3.85    4.52
  13   5 -14   17.74    5.39
 -13  -5  14   10.12    4.23
  13  -5 -13   43.57    6.98
  13   5 -13   58.59    9.37
 -13  -5  13   42.66    8.40
  13  -5 -12   85.49    9.15
  13   5 -12   81.05   10.81
 -13  -5  12   84.80   11.41
 -13  -5  11  127.01   13.58
  13  -5 -11  125.82   11.06
  13   5 -11  124.40   13.03
  13  -5 -10   47.87    6.68
 -13  -5  10   50.87    8.92
  13   5 -10   45.14    8.25
  13  -5  -9   13.09    4.22
 -13  -5   9   11.39    5.63
  13   5  -9   14.89    5.74
 -13  -5   8  207.11   17.22
  13   5  -8  207.38   15.95
 -13  -5   7   13.56    5.33
  13   5  -7   24.64    6.38
 -13  -5   6   14.24    5.49
  13   5  -6    9.59    4.68
 -13  -5   5   20.34    6.27
  13   5  -5   28.04    6.21
 -13  -5   4    8.50    4.53
  13   5  -4   10.38    4.36
 -13  -5   3    4.57    4.91
  13   5  -3    1.68    2.82
 -13  -5   2   41.33    7.72
  13   5  -2   55.05    8.66
 -13  -5   1   14.55    5.14
  13   5  -1   11.79    4.78
 -13  -5   0   32.87    7.62
 -13  -5   0   42.09    8.78
  13   5   0   42.68    7.55
 -13  -5  -1   73.20   10.56
 -13  -5  -1   75.18   11.12
  13   5   1   67.67    9.24
 -13  -5  -2    3.23    3.68
 -13  -5  -2    8.93    5.02
  13   5   2    6.18    4.29
 -13  -5  -3   63.40    9.67
 -13  -5  -3   74.41   10.60
  13   5   3   57.44    8.72
 -13  -5  -4   27.61    6.88
 -13  -5  -4   11.22    4.63
  13   5   4   20.86    6.22
 -13  -5  -5   51.74    8.66
 -13  -5  -5   61.64    9.69
  13   5   5   52.43    8.24
 -13  -5  -6   -2.06    3.74
 -13  -5  -6    3.11    4.33
  13   5   6    1.86    3.16
 -13  -5  -7   12.50    5.32
 -13  -5  -7   12.40    4.97
  13   5   7    5.25    3.99
  13   5   8    8.57    4.72
 -13  -5  -8   -3.58    3.95
  13   5   9   -1.92    3.42
 -13  -5  -9    5.25    4.64
  13   5  10   13.47    5.40
 -13  -5 -10   11.84    5.31
 -13  -5 -11   38.99    8.37
  14   0 -35    7.28    4.80
  14   0 -34    8.82    4.60
  14   0 -33   -0.09    3.38
  14   0 -32   81.94   10.60
  14   0 -32   74.13    7.80
  14   0 -31   -1.03    1.74
  14   0 -31    3.48    3.71
  14   0 -30   45.32    6.13
  14   0 -30   57.36    8.68
  14   0 -29    2.07    2.38
  14   0 -29   -4.24    2.91
  14   0 -28    4.94    2.74
  14   0 -28    6.92    4.26
  14   0 -27    4.17    2.80
  14   0 -27    5.46    3.62
  14   0 -27    1.69    3.31
  14   0 -26  362.68   19.55
  14   0 -26  367.41   15.75
  14   0 -26  337.72   15.29
  14   0 -25    1.32    2.53
  14   0 -25    3.73    3.89
  14   0 -25    0.93    2.57
  14   0 -24  374.97   18.97
  14   0 -24  370.06   15.48
  14   0 -24  354.69   15.04
  14   0 -23    3.97    2.79
  14   0 -23    0.31    2.44
  14   0 -23    3.30    2.99
  14   0 -22   91.29    9.16
  14   0 -22   92.19    7.63
  14   0 -22   82.53    7.23
  14   0 -21    1.09    1.91
  14   0 -21    1.71    2.02
  14   0 -20   40.59    5.13
  14   0 -20   38.43    4.65
  14   0 -19   -0.65    1.65
  14   0 -19    2.28    1.96
  14   0 -18  107.75    7.86
  14   0 -18   94.78    6.97
  14   0 -17    1.58    1.74
 -14   0  17    0.72    1.40
  14   0 -17    1.84    1.89
  14   0 -16  229.46   11.30
  14   0 -16  239.47   10.31
 -14   0  16  223.39   10.22
 -14   0  15    2.43    1.67
  14   0 -15    1.98    1.85
  14   0 -15    3.20    2.30
  14   0 -14  638.01   18.28
 -14   0  14  614.15   15.88
  14   0 -14  654.41   16.32
 -14   0  13    1.11    1.00
  14   0 -13    0.49    1.38
  14   0 -13    1.43    2.14
 -14   0  12    5.37    1.77
  14   0 -12    3.87    1.76
  14   0 -11    0.10    1.21
 -14   0  11   -0.40    0.93
  14   0 -11   -0.33    1.53
 -14   0  10  117.01    6.15
  14   0 -10  121.52    7.74
  14   0 -10  126.92    6.86
  14   0  -9   -1.04    1.22
  14   0  -9    0.71    1.33
 -14   0   9    1.37    1.20
 -14   0   8   61.27    4.26
  14   0  -8   51.61    4.94
  14   0  -8   57.15    4.74
  14   0  -7    0.28    1.43
 -14   0   7    1.89    1.21
  14   0  -7    1.58    1.10
  14   0  -6    7.58    2.19
 -14   0   6   10.01    1.81
  14   0  -6    8.84    2.22
  14   0  -5    0.35    1.40
 -14   0   5    0.30    1.05
  14   0  -5   -0.53    1.18
 -14   0   4  447.36   11.06
  14   0  -4  439.46   13.17
  14   0  -4  448.57   13.63
  14   0  -3    1.71    1.76
  14   0  -3    1.22    1.85
  14   0  -2 2276.12   30.64
  14   0  -2 2260.86   29.94
  14   0  -1    3.22    1.72
  14   0  -1    2.26    1.83
  14   0   0  126.64    7.71
  14   0   0  114.87    6.67
 -14   0   0  116.52    8.96
 -14   0  -1    2.44    2.39
  14   0   1    1.66    1.49
  14   0   1    0.57    2.18
  14   0   2 1093.42   23.33
  14   0   2 1137.60   20.59
 -14   0  -2 1135.61   28.10
 -14   0  -3    0.10    1.87
  14   0   3    2.65    1.79
  14   0   3    1.48    1.58
  14   0   3    3.10    2.79
  14   0   4  728.56   16.43
  14   0   4  722.55   22.49
  14   0   4  703.15   19.91
 -14   0  -4  743.00   23.38
  14   0   5    4.03    2.28
  14   0   5   18.36    5.12
  14   0   5   11.83    5.09
 -14   0  -5    6.59    3.71
  14   0   6 4150.29   38.51
  14   0   6 4026.39   54.96
  14   0   6 4102.41   50.30
 -14   0  -6 4045.54   56.33
  14   0   7    1.22    1.64
  14   0   7    5.48    3.86
  14   0   7    2.24    3.27
 -14   0  -7    2.78    2.93
  14   0   8  953.70   27.74
  14   0   8  950.54   25.55
 -14   0  -8  920.54   27.72
  14   0   9    1.27    2.54
  14   0   9    1.19    2.83
 -14   0  -9    2.02    3.06
  14   0  10  126.15   10.70
  14   0  10  100.41    8.93
 -14   0 -10  120.31   10.53
  14   0  11    1.69    2.97
  14   0  11    0.59    2.71
 -14   0 -11    1.17    2.42
 -14   0 -12  350.52   18.38
  14   0  12  366.56   18.68
  14   0  13    0.95    2.92
 -14   0 -13   -0.54    2.34
  14   0  14   22.71    5.37
 -14   0 -14   16.60    4.67
  14   0  15    3.59    3.88
 -14   0 -15    1.24    2.01
 -14   0 -16  216.10   15.64
  14   0  16  199.01   14.91
 -14   0 -17    4.42    3.51
  14   0  17   -1.11    3.64
 -14   0 -18  188.97   15.32
  14   0  18  195.98   15.43
 -14   0 -19    8.23    4.95
  14   0  19   11.73    5.92
 -14   0 -20    6.42    4.17
  14   0  20    4.61    3.27
 -14   0 -21   -0.51    3.39
  14   0  21   -2.79    3.07
 -14   0 -22   14.91    5.38
  14   0  22    2.84    3.73
  14   0  23    0.97    4.52
  14   2 -35  209.07   17.24
 -14  -2  34   17.16    7.29
  14   2 -34    1.96    4.19
 -14  -2  33   88.09   11.84
  14   2 -33   70.67   10.07
 -14  -2  32    3.66    3.99
  14  -2 -32    2.96    3.14
  14   2 -32    2.11    2.19
  14   2 -32    7.22    5.36
 -14  -2  31    6.58    4.75
  14  -2 -31    2.42    3.32
  14   2 -31    4.84    2.94
  14   2 -31   10.31    5.05
  14  -2 -30   96.12    9.95
  14  -2 -30   81.29    9.47
 -14  -2  30   82.08   10.83
  14   2 -30  103.69   11.22
  14  -2 -29   47.53    6.90
 -14  -2  29   61.37    9.46
  14  -2 -29   56.73    7.72
  14   2 -29   52.57    8.35
  14  -2 -28   28.41    5.62
 -14  -2  28   30.55    6.89
  14  -2 -28   34.71    6.15
  14   2 -28   40.81    7.67
  14  -2 -27   -1.82    2.99
 -14  -2  27    7.71    4.53
  14  -2 -27    0.68    2.01
  14   2 -27   10.95    4.58
  14  -2 -26   10.19    3.76
 -14  -2  26    7.79    4.50
  14  -2 -26    4.43    2.91
  14   2 -26    3.82    3.34
  14  -2 -25   78.80    8.54
  14  -2 -25   89.35    8.63
 -14  -2  25   95.25   10.32
  14   2 -25   75.65    9.08
  14  -2 -24   11.76    3.82
 -14  -2  24   15.07    5.24
  14  -2 -24   17.06    4.43
  14   2 -24   22.99    5.24
  14  -2 -23   62.55    7.73
  14  -2 -23   57.00    6.77
 -14  -2  23   67.76    8.87
  14   2 -23   62.06    8.21
  14  -2 -22  713.57   24.58
  14  -2 -22  694.71   22.47
 -14  -2  22  733.43   26.62
  14   2 -22  716.47   26.18
  14  -2 -21  627.45   22.71
  14  -2 -21  701.67   21.46
 -14  -2  21  620.66   24.17
  14   2 -21  632.82   24.09
  14  -2 -20  156.61   11.58
 -14  -2  20  163.84   12.40
  14   2 -20  162.91   12.13
  14  -2 -19   29.58    5.25
 -14  -2  19   27.75    5.45
  14   2 -19   23.42    5.09
  14  -2 -18   79.03    8.27
 -14  -2  18   73.92    8.40
  14   2 -18   81.63    8.56
  14  -2 -17  695.15   23.28
 -14  -2  17  721.09   24.69
  14   2 -17  730.06   24.42
  14  -2 -16  221.52   13.24
 -14  -2  16  243.22   14.30
  14   2 -16  241.60   14.00
 -14  -2  15   21.62    4.82
  14  -2 -15   26.66    5.14
  14   2 -15   29.56    5.42
  14  -2 -14  521.05   19.77
 -14  -2  14  572.45   21.20
  14   2 -14  541.20   20.43
  14  -2 -13 1039.76   27.67
 -14  -2  13 1019.23   28.02
  14   2 -13 1044.00   28.07
  14  -2 -12   39.68    6.18
  14   2 -12   40.19    6.17
 -14  -2  12   27.23    5.08
  14  -2 -11  588.70   20.75
 -14  -2  11  566.71   20.52
  14   2 -11  553.00   20.08
  14  -2 -10  669.86   21.82
 -14  -2  10  703.83   22.58
  14   2 -10  666.32   21.98
  14  -2  -9   21.77    5.14
  14   2  -9   14.72    3.71
 -14  -2   9    6.78    2.99
  14  -2  -8  914.70   25.12
 -14  -2   8  907.36   25.39
  14   2  -8  904.01   25.02
  14  -2  -7   26.57    4.71
 -14  -2   7   27.52    4.52
  14   2  -7   33.09    5.05
 -14   2   7   31.67    3.07
 -14   2   6   17.42    2.32
  14  -2  -6   12.40    3.39
 -14  -2   6   20.42    3.94
  14   2  -6   13.27    3.11
 -14   2   5    2.10    1.03
  14  -2  -5    4.18    2.31
 -14  -2   5    3.05    1.96
  14   2  -5    0.90    1.83
  14  -2  -4    2.29    2.10
 -14  -2   4    1.74    1.80
  14   2  -4   -0.20    2.17
 -14   2   4    0.43    0.90
  14  -2  -3   48.70    5.94
 -14  -2   3   45.99    5.89
  14   2  -3   57.72    6.77
 -14   2   3   46.62    3.75
  14  -2  -2   90.22    7.90
 -14  -2   2  103.40    8.64
  14   2  -2   90.83    8.17
 -14   2   2   89.58    5.28
 -14  -2   1  198.55   11.75
  14   2  -1  202.32   11.96
 -14   2   1  188.04    7.83
 -14  -2   0   37.34    5.36
 -14   2   0   38.32    3.77
  14   2   0   34.34    5.26
 -14  -2  -1  420.67   17.25
  14   2   1  432.04   17.38
 -14   2  -1  396.58   12.29
 -14  -2  -2  184.26   11.56
  14   2   2  164.32   10.98
 -14   2  -2  175.10    8.49
 -14  -2  -2  179.49   13.51
 -14  -2  -3   87.32    8.16
  14   2   3   93.33    8.55
 -14   2  -3   88.87    6.37
 -14  -2  -3  100.92   10.26
 -14  -2  -4   50.45    7.33
 -14   2  -4   44.71    4.77
  14   2   4   44.77    6.14
  14  -2   5  126.67   11.08
 -14   2  -5  126.66    8.03
  14   2   5  112.45    9.35
 -14  -2  -5  134.68   11.96
 -14  -2  -6   -0.42    2.80
  14   2   6    4.42    2.57
 -14   2  -6    1.96    1.52
  14  -2   7   64.55    8.00
 -14   2  -7   82.71    7.05
  14   2   7   76.90    8.08
 -14  -2  -7   84.26    9.61
  14  -2   8   19.47    5.27
  14   2   8   22.01    4.87
 -14   2  -8   15.39    3.25
 -14  -2  -8   22.59    5.64
  14  -2   9    6.11    3.85
  14   2   9    2.52    2.40
 -14   2  -9   -0.40    1.49
  14   2   9    1.51    2.01
 -14  -2  -9   -0.70    2.14
  14  -2  10  195.92   14.91
 -14   2 -10  206.67   12.01
  14   2  10  195.74   13.10
 -14  -2 -10  211.47   15.52
  14   2  11    6.64    3.24
 -14   2 -11    5.32    2.44
  14  -2  11    7.39    4.93
 -14  -2 -11    9.71    4.30
  14   2  12    5.34    3.62
  14  -2  12    5.06    3.97
 -14   2 -12    0.56    1.46
 -14  -2 -12   -1.57    3.60
  14  -2  13   40.67    7.56
  14   2  13   46.25    7.15
 -14   2 -13   50.77    6.68
 -14  -2 -13   32.87    6.41
  14  -2  14   19.58    5.97
  14   2  14   27.73    5.64
 -14   2 -14   15.89    4.05
 -14  -2 -14   24.98    6.49
  14  -2  15   64.02    9.58
  14   2  15   59.33    8.20
 -14   2 -15   50.80    7.21
 -14  -2 -15   72.79   10.13
  14  -2  16   71.93   10.08
 -14   2 -16   88.86    9.42
  14   2  16   90.83   10.18
 -14  -2 -16   81.58   10.91
  14  -2  17   18.80    6.39
  14   2  17   11.01    4.58
 -14   2 -17   19.85    5.09
 -14  -2 -17   20.08    6.71
  14  -2  18   65.12    9.92
  14   2  18   67.56    9.04
 -14   2 -18   58.67    8.18
 -14  -2 -18   71.65   10.34
  14  -2  19   28.46    7.46
  14   2  19   16.22    5.67
 -14   2 -19    7.72    3.69
 -14  -2 -19   14.75    6.39
  14  -2  20   77.36   11.31
  14   2  20   78.40   10.32
 -14  -2 -20   97.33   12.36
 -14   2 -20   61.46    8.95
 -14  -4  27   97.85   12.93
  14   4 -27   85.76   12.02
 -14  -4  26   23.66    7.67
  14   4 -26   14.61    6.08
 -14  -4  25   57.88    9.84
  14   4 -25   54.59    9.43
 -14  -4  24   24.54    6.67
  14   4 -24   30.34    7.04
 -14  -4  23   45.28    8.69
  14   4 -23   63.53    9.74
 -14  -4  22   29.14    7.61
  14   4 -22   28.18    7.59
 -14  -4  21   46.53    9.10
  14   4 -21   55.37    8.84
 -14  -4  20   74.50   10.78
  14   4 -20   86.84   11.50
 -14  -4  19  131.07   13.77
  14   4 -19  154.49   15.01
 -14  -4  18  336.15   21.50
  14   4 -18  413.88   22.60
 -14  -4  17  128.17   13.79
  14   4 -17  132.34   13.72
 -14  -4  16  241.22   17.95
  14   4 -16  267.90   17.92
  14   4 -15   38.80    7.42
 -14  -4  15   46.52    8.56
  14   4 -14    2.70    2.92
 -14  -4  14   -2.21    3.01
  14   4 -13    6.57    4.50
 -14  -4  13   11.47    4.67
  14   4 -12   14.56    5.19
 -14  -4  12   18.52    5.08
  14   4 -11   -3.23    3.83
 -14  -4  11   -4.10    2.61
  14   4 -10   54.50    8.07
 -14  -4  10   60.43    8.76
 -14  -4   9  138.71   13.07
  14   4  -9  141.65   12.40
 -14  -4   8    5.12    3.43
  14   4  -8   -2.66    2.67
 -14  -4   7  102.03   11.07
  14   4  -7  108.84   10.85
 -14  -4   6   37.96    7.14
  14   4  -6   39.85    6.97
 -14  -4   5  212.08   15.71
  14   4  -5  218.10   15.37
 -14  -4   4  267.52   17.84
  14   4  -4  302.73   17.90
 -14  -4   3   88.98   10.54
  14   4  -3   96.70   10.47
 -14  -4   2    0.11    3.29
  14   4  -2    6.66    3.81
 -14  -4   1  167.50   14.26
  14   4  -1  162.31   13.06
 -14  -4   0  134.44   12.66
  14   4   0  115.57   11.12
 -14  -4  -1   10.23    4.73
 -14  -4  -1    8.92    4.49
  14   4   1    6.96    3.43
 -14  -4  -2    4.33    4.03
 -14  -4  -2    9.82    4.87
  14   4   2   10.80    4.18
 -14  -4  -3    0.46    3.13
 -14  -4  -3    7.24    4.18
  14   4   3    5.48    3.93
 -14  -4  -4   19.26    6.28
 -14  -4  -4   14.30    4.30
  14   4   4   30.50    6.29
 -14  -4  -5   13.07    5.67
 -14  -4  -5    2.18    3.87
  14   4   5    5.18    3.70
 -14  -4  -6   49.29    8.69
 -14  -4  -6   50.11    8.06
  14   4   6   59.96    8.50
 -14  -4  -7    2.00    2.84
  14   4   7    1.23    3.05
 -14  -4  -8   17.50    5.66
  14   4   8   17.38    5.13
  14   4   9  209.90   15.24
 -14  -4  -9  221.42   17.80
  14   4  10    5.61    4.14
 -14  -4 -10    4.61    4.92
  14   4  11   42.86    7.49
 -14  -4 -11   44.35    8.66
  14  -4  11   44.85    8.46
  14   4  12   12.52    5.12
  14  -4  12   12.75    5.50
 -14  -4 -12    8.44    5.40
  14  -4  13   72.32   11.52
  14   4  13   54.46    8.59
 -14  -4 -13   69.24   10.82
  14  -4  14   85.98   12.23
  14   4  14   81.89   10.62
 -14  -4 -14  106.28   13.12
 -14  -6   3   40.89    8.53
 -14  -6   2    2.05    3.16
 -14  -6   1   12.07    5.51
 -14  -6   0   15.28    5.86
  15  -1 -36   42.48    8.27
  15  -1 -35    7.80    4.78
  15   1 -34  112.64   13.35
  15  -1 -34  112.79   12.68
  15   1 -33    0.13    2.32
  15   1 -33   -0.33    3.66
  15  -1 -33    4.10    3.93
  15   1 -32    6.33    3.14
  15  -1 -32    3.66    3.16
  15   1 -32    8.95    4.88
  15  -1 -32    7.48    4.55
  15   1 -32    2.16    2.99
  15  -1 -31   84.08    8.91
  15   1 -31   68.36    9.85
  15  -1 -31   61.49    8.76
  15   1 -31   74.59    7.92
  15   1 -31   65.90    8.69
  15  -1 -30    2.14    1.99
  15  -1 -30    2.09    2.49
  15   1 -30    5.55    3.68
  15   1 -30   -0.12    2.04
  15  -1 -29    4.98    2.84
  15  -1 -29    4.35    3.54
  15   1 -29    7.42    4.20
  15   1 -29    6.98    3.08
  15  -1 -28   70.72    7.84
  15  -1 -28   68.41    8.73
  15   1 -28   68.99    7.35
  15   1 -28   76.37    8.65
  15  -1 -27   42.13    6.38
  15  -1 -27   35.66    6.46
  15  -1 -27   27.67    5.02
  15   1 -27   30.11    6.25
  15   1 -27   31.34    5.30
  15  -1 -26  262.08   14.72
  15  -1 -26  248.67   15.47
  15   1 -26  228.28   12.95
  15   1 -26  228.70   14.33
  15  -1 -26  262.16   14.27
  15  -1 -25   16.70    4.67
  15  -1 -25   15.27    4.78
 -15  -1  25   11.81    4.50
  15  -1 -25   11.62    3.69
  15   1 -25   13.66    3.96
  15   1 -25   11.54    3.68
  15  -1 -24   32.57    5.50
  15  -1 -24   18.74    4.17
 -15  -1  24   19.60    4.52
  15  -1 -24   22.59    4.37
  15   1 -24   28.25    4.72
  15   1 -24   15.35    4.21
  15  -1 -23    3.82    2.52
 -15  -1  23    1.78    2.34
  15  -1 -23   -0.65    1.73
  15   1 -23    2.97    2.49
  15   1 -23    4.86    3.63
 -15  -1  22   22.85    4.90
  15  -1 -22   21.69    4.16
  15   1 -22   27.59    4.62
  15   1 -22   19.98    4.40
 -15  -1  21   28.22    5.01
  15   1 -21   37.21    5.56
  15  -1 -21   27.17    4.76
  15   1 -21   25.21    4.85
  15  -1 -20  575.64   19.94
 -15  -1  20  577.32   20.87
  15   1 -20  597.55   20.53
 -15  -1  19  230.66   13.01
  15  -1 -19  242.54   12.95
  15   1 -19  218.92   12.30
 -15  -1  18   19.02    3.84
  15  -1 -18   14.06    3.54
  15   1 -18    8.03    2.93
 -15  -1  17  110.77    8.79
  15  -1 -17  112.92    8.68
  15   1 -17  119.46    8.74
 -15   1  17  127.71    6.69
 -15  -1  16   35.40    5.07
  15  -1 -16   32.69    4.84
 -15   1  16   33.50    3.32
  15   1 -16   32.39    4.83
 -15  -1  15   72.04    6.95
  15  -1 -15   71.23    3.77
 -15   1  15   75.46    4.49
  15   1 -15   69.64    6.83
  15  -1 -15   68.11    6.98
 -15  -1  14 1423.93   29.40
 -15   1  14 1438.69   17.80
  15  -1 -14 1411.17   16.28
  15  -1 -14 1366.68   29.14
 -15   1  13  147.26    5.21
 -15  -1  13  163.65    9.91
  15  -1 -13  143.80    5.20
  15   1 -13  154.44    9.88
  15  -1 -13  143.09    9.67
 -15   1  12   87.85    3.32
 -15  -1  12   94.40    7.35
  15  -1 -12   98.06    4.27
  15   1 -12  103.36    8.02
  15  -1 -12  111.38    8.26
 -15  -1  11  102.01    7.65
  15  -1 -11  102.01    4.56
  15   1 -11   99.62    7.68
  15  -1 -11  104.82    7.89
  15  -1 -10  315.78   13.83
 -15  -1  10  302.95   12.72
  15  -1 -10  296.06    7.91
  15   1 -10  314.19   13.39
  15  -1 -10  304.40   13.33
  15  -1  -9   98.37    7.83
 -15  -1   9   97.23    7.20
  15  -1  -9   97.55    4.74
  15   1  -9  108.86    8.03
  15  -1  -9  101.36    7.73
  15  -1  -8   91.83    7.72
 -15  -1   8   88.73    6.99
  15  -1  -8   85.57    4.74
  15   1  -8  102.48    7.89
  15  -1  -8   99.97    7.88
  15  -1  -7 1409.53   28.48
 -15  -1   7 1365.57   26.35
  15  -1  -7 1342.86   18.93
  15   1  -7 1410.61   28.12
  15  -1  -6   33.94    4.88
  15  -1  -6   29.73    3.10
 -15  -1   6   28.33    3.83
  15   1  -6   25.77    4.27
  15  -1  -5   68.06    6.27
 -15  -1   5   57.29    5.53
  15  -1  -5   63.07    4.80
  15   1  -5   58.10    5.88
  15  -1  -4  335.78   13.69
 -15  -1   4  309.30   12.57
  15  -1  -4  333.88   10.79
  15   1  -4  325.36   13.50
  15  -1  -3  233.85   11.31
 -15  -1   3  255.03   11.48
  15   1  -3  236.97   10.06
  15  -1  -3  223.18    9.15
  15   1  -3  226.25   11.35
 -15   1   3  253.39   11.57
  15  -1  -2  428.64   15.46
 -15  -1   2  422.15   14.85
  15   1  -2  417.44   13.17
  15  -1  -2  423.77   12.85
  15   1  -2  418.00   15.51
 -15   1   2  444.28   15.47
 -15   1   1   12.23    2.71
  15  -1  -1   18.37    3.45
 -15  -1   1   16.82    3.30
  15  -1  -1   13.46    2.73
  15   1  -1   14.81    3.71
  15   1  -1   12.61    2.61
  15  -1   0  169.55    9.77
  15   1   0  164.22    8.01
  15  -1   0  172.12    8.86
  15   1   0  169.29   10.23
 -15   1   0  154.32    9.49
  15  -1   1  711.75   19.56
  15  -1   1  691.75   18.06
  15   1   1  676.59   16.00
  15   1   1  672.15   20.37
 -15   1  -1  719.81   20.52
 -15  -1  -1  659.91   23.95
  15  -1   2  195.37   10.24
  15  -1   2  190.63    9.92
  15   1   2  207.25   11.51
  15   1   2  201.07    8.67
 -15   1  -2  198.69   11.04
 -15  -1  -2  199.70   13.43
  15  -1   3 1033.43   23.41
  15   1   3 1001.66   25.45
  15   1   3 1065.45   19.51
 -15   1  -3 1054.58   25.70
 -15  -1  -3 1046.48   30.49
 -15  -1  -4   58.56    7.69
  15  -1   4   59.29    5.89
  15   1   4   70.94    7.46
  15   1   4   61.65    4.83
 -15   1  -4   57.24    6.55
  15  -1   5 2094.14   43.15
  15   1   5 2129.15   38.38
  15   1   5 2121.80   26.69
 -15   1  -5 2109.79   38.06
 -15  -1  -5 2063.35   43.90
 -15  -1  -6   42.53    6.76
  15   1   6   41.09    6.02
  15  -1   6   33.14    5.94
  15   1   6   50.89    4.17
 -15   1  -6   42.85    5.99
  15  -1   7   87.97    9.49
  15   1   7   82.48    7.87
  15   1   7   82.90    8.13
 -15   1  -7   91.70    8.27
 -15  -1  -7   84.87    9.22
  15  -1   8  151.54   12.26
  15   1   8  160.94   11.28
  15   1   8  154.26   11.10
 -15   1  -8  161.48   11.18
 -15  -1  -8  134.44   11.58
  15  -1   9    7.64    4.61
  15   1   9    5.14    3.58
  15   1   9   -0.63    2.33
 -15   1  -9    3.98    2.61
 -15  -1  -9    6.94    3.28
  15   1  10   74.31    8.10
  15   1  10   73.42    8.27
 -15   1 -10   65.57    7.62
 -15  -1 -10   79.05    9.46
  15  -1  10   75.87    9.16
  15  -1  11  157.78   13.12
  15   1  11  176.58   12.48
  15   1  11  162.13   12.03
 -15   1 -11  163.56   12.05
 -15  -1 -11  163.52   13.50
  15   1  12    8.68    3.37
  15  -1  12    5.44    3.84
  15   1  12   12.52    3.90
 -15   1 -12   14.35    4.28
 -15  -1 -12    6.30    3.67
  15  -1  13   23.89    6.08
  15   1  13   19.12    5.21
  15   1  13   18.95    4.56
 -15   1 -13   17.84    4.51
 -15  -1 -13   23.07    5.81
  15  -1  14    7.33    4.70
  15   1  14   11.99    4.35
  15   1  14    5.09    2.99
 -15   1 -14    2.92    3.18
 -15  -1 -14    6.93    4.26
  15  -1  15   95.09   11.21
  15   1  15   84.98    9.51
  15   1  15   84.63    9.70
 -15   1 -15   74.29    9.13
 -15  -1 -15   80.10   10.33
  15  -1  16  154.79   14.18
  15   1  16  162.80   13.31
  15   1  16  182.73   14.50
 -15   1 -16  186.05   14.40
 -15  -1 -16  153.92   14.23
  15  -1  17   28.44    7.02
  15   1  17   27.42    5.93
 -15   1 -17   14.70    4.89
 -15  -1 -17   15.63    5.42
  15   1  18   -0.36    2.66
  15  -1  18    0.96    3.14
 -15   1 -18    7.48    3.93
 -15  -1 -18    4.01    3.83
  15   1  19   63.98    8.95
  15  -1  19   67.74   10.15
 -15   1 -19   62.04    9.06
 -15  -1 -19   62.52    9.54
  15   1  20   48.31    8.19
  15  -1  20   67.03   10.43
 -15   1 -20   67.15    9.66
 -15  -1 -20   77.40   11.08
 -15   1 -21  133.36   13.38
 -15   1 -22  174.40   15.74
 -15  -3  31    4.39    4.02
  15   3 -31    2.63    3.72
 -15  -3  30   23.94    6.59
  15   3 -30   40.30    8.19
 -15  -3  29   17.49    5.75
  15   3 -29   31.19    7.91
 -15  -3  28    2.92    4.13
  15   3 -28    0.75    3.28
 -15  -3  27    6.55    4.09
  15   3 -27    6.63    4.73
 -15  -3  26   50.71    8.69
  15   3 -26   63.32    9.02
 -15  -3  25    3.93    4.42
  15   3 -25    0.48    3.56
 -15  -3  24   59.44    9.11
  15   3 -24   73.78    9.55
 -15  -3  23   74.16    9.96
  15  -3 -23   65.03    8.51
  15   3 -23   60.55    8.65
 -15  -3  22   11.89    4.79
  15  -3 -22   16.80    4.39
  15   3 -22   13.65    5.37
 -15  -3  21    4.24    3.56
  15  -3 -21    1.58    3.09
  15   3 -21   -2.23    2.39
 -15  -3  20   30.48    6.74
  15  -3 -20   34.12    6.07
  15   3 -20   26.42    6.32
 -15  -3  19   42.90    7.62
  15  -3 -19   43.61    7.00
  15   3 -19   34.88    6.79
 -15  -3  18    4.51    3.40
  15  -3 -18    1.78    3.34
  15   3 -18    2.78    3.36
  15  -3 -17  156.81   12.67
 -15  -3  17  154.49   13.24
  15   3 -17  152.64   12.66
  15  -3 -16   40.76    6.88
  15   3 -16   44.06    7.36
 -15  -3  16   43.02    7.38
  15  -3 -15    1.21    2.13
  15   3 -15    2.44    2.78
 -15  -3  15    6.33    4.20
 -15  -3  14  139.92   12.14
  15   3 -14  138.87   11.93
 -15  -3  13   84.91    9.51
  15   3 -13   82.86    9.20
  15   3 -12   66.87    8.25
 -15  -3  12   74.10    8.84
  15   3 -11   27.73    5.52
 -15  -3  11   22.38    5.18
  15   3 -10   34.51    5.66
 -15  -3  10   40.18    6.53
  15   3  -9   54.64    7.21
 -15  -3   9   62.49    8.04
 -15  -3   8  404.95   19.70
  15   3  -8  403.39   19.07
 -15  -3   7   59.15    7.78
  15   3  -7   54.48    7.40
 -15  -3   6  177.10   13.12
  15   3  -6  156.76   11.81
 -15  -3   5  145.05   11.81
  15   3  -5  159.40   12.03
 -15  -3   4   26.26    5.54
  15   3  -4   27.86    5.27
 -15  -3   3    9.16    2.99
  15   3  -3   17.38    5.19
 -15  -3   2   58.13    7.57
  15   3  -2   64.33    7.92
 -15  -3   1  433.74   20.26
  15   3  -1  446.08   20.00
 -15  -3   0   91.05    9.76
  15   3   0   94.22    9.40
 -15  -3  -1  256.13   15.69
  15   3   1  227.77   14.23
 -15  -3  -2    4.47    4.31
 -15  -3  -2    7.99    3.89
  15   3   2   16.03    4.90
 -15  -3  -3    3.66    3.62
 -15  -3  -3    5.01    3.42
  15   3   3    6.13    3.11
 -15  -3  -4  147.43   12.18
  15   3   4  135.17   11.28
 -15  -3  -4  145.35   13.67
 -15  -3  -5   42.40    7.55
  15   3   5   37.93    6.78
  15   3   6  131.55   11.47
 -15  -3  -6  120.28   12.50
  15   3   7  254.63   15.80
 -15  -3  -7  270.28   18.82
 -15  -3  -8   24.01    6.26
  15   3   8    8.92    3.69
  15  -3   8   20.92    6.39
  15   3   9   70.42    8.47
  15  -3   9   77.95   10.43
 -15  -3  -9   71.78   10.07
  15   3  10   71.15    9.14
  15  -3  10   65.03    9.53
 -15  -3 -10   71.01   10.27
  15  -3  11   44.39    8.39
  15   3  11   39.39    6.97
 -15  -3 -11   37.54    7.66
  15   3  12    8.63    4.46
 -15  -3 -12   16.30    4.99
  15  -3  12    9.50    4.65
  15   3  13   19.23    5.69
  15  -3  13   16.32    5.81
 -15  -3 -13   15.00    5.21
  15  -3  14   -2.31    4.00
  15   3  14    5.52    4.20
 -15  -3 -14    4.69    3.52
  15  -3  15   53.81    9.60
  15   3  15   59.12    8.67
 -15  -3 -15   42.06    8.54
  15  -3  16    6.41    4.95
  15   3  16    7.03    3.99
 -15  -3 -16    0.75    3.15
 -15  -5  19  169.78   17.94
  15   5 -19  163.34   16.10
  15   5 -18    3.98    6.91
 -15  -5  18    5.53    5.85
  15   5 -17   31.48    7.29
 -15  -5  17   35.57    8.15
  15   5 -16   19.57    6.80
 -15  -5  16   22.50    8.47
  15   5 -15  113.44   12.77
 -15  -5  15   98.06   12.66
  15   5 -14   29.56    7.77
 -15  -5  14   29.14    8.59
  15   5 -13   29.21    6.65
 -15  -5  13   38.48    8.28
 -15  -5  12   90.47   11.92
  15   5 -12   74.27   10.23
 -15  -5  11   36.38    8.66
  15   5 -11   34.76    7.59
 -15  -5  10    3.19    4.56
  15   5 -10   13.09    5.44
 -15  -5   9  128.06   13.86
  15   5  -9  142.97   14.01
 -15  -5   8   98.51   12.23
  15   5  -8   83.52   11.01
 -15  -5   7   27.64    7.48
  15   5  -7   18.18    5.71
 -15  -5   6   14.52    5.56
  15   5  -6   18.00    6.00
 -15  -5   5    5.73    3.56
  15   5  -5   -5.42    4.10
 -15  -5   4   12.08    4.87
  15   5  -4   24.12    6.14
 -15  -5   3   17.29    6.22
  15   5  -3    8.36    4.92
 -15  -5   2   94.91   12.42
  15   5  -2   89.97   10.85
 -15  -5   1   14.65    6.14
 -15  -5   1    5.32    5.05
  15   5  -1    7.13    5.96
 -15  -5   0   76.11   11.17
 -15  -5   0   69.08   10.54
  15   5   0   82.02   10.94
 -15  -5  -1   12.51    5.89
 -15  -5  -1    9.13    5.20
  15   5   1    5.93    4.68
 -15  -5  -2   -0.27    3.61
 -15  -5  -2    1.35    2.99
  15   5   2    7.90    4.56
 -15  -5  -3   10.40    4.81
 -15  -5  -3   17.35    6.62
  15   5   3   11.44    5.64
 -15  -5  -4   53.12    9.56
 -15  -5  -4   73.45   10.96
  15   5   4   69.84    9.51
 -15  -5  -5    4.59    4.20
 -15  -5  -5    3.14    4.50
  15   5   5    2.73    3.10
 -15  -5  -6   32.20    8.41
  15   5   6   33.66    7.10
 -15  -5  -7    1.91    3.84
  16   0 -35    0.47    2.93
  16   0 -34   42.28    8.10
  16   0 -33    3.16    4.89
  16   0 -33    4.59    2.77
  16   0 -32  123.71   12.92
  16   0 -32  112.19   10.01
  16   0 -31    6.27    4.83
  16   0 -31    2.54    2.86
  16   0 -30  422.15   22.84
  16   0 -30  460.14   19.44
  16   0 -29    5.91    4.53
  16   0 -29    5.84    3.62
  16   0 -28   23.85    4.62
  16   0 -27    0.23    2.11
  16   0 -26   14.51    3.75
  16   0 -25    1.89    2.47
  16   0 -24  150.11   10.48
  16   0 -24  141.01    9.51
  16   0 -23    5.53    3.06
  16   0 -23    2.22    3.06
  16   0 -22   11.83    3.33
 -16   0  22   12.92    3.74
  16   0 -22   10.45    2.86
  16   0 -21   -0.47    2.16
 -16   0  21    2.60    2.16
  16   0 -21    1.14    2.43
  16   0 -20   11.28    3.46
 -16   0  20    5.75    2.46
  16   0 -20    7.57    2.42
  16   0 -19    0.17    1.89
 -16   0  19    5.18    2.46
  16   0 -19   -0.12    1.46
  16   0 -18   14.81    3.42
 -16   0  18   19.08    3.44
  16   0 -18   12.90    2.96
  16   0 -17    0.28    1.83
 -16   0  17    2.49    1.77
  16   0 -17    1.09    1.77
  16   0 -16   12.42    3.14
 -16   0  16   14.82    2.88
  16   0 -16   14.88    3.02
  16   0 -15    2.93    2.42
 -16   0  15    1.15    1.13
  16   0 -15    2.98    1.90
 -16   0  14   33.71    3.81
  16   0 -14   30.34    4.42
  16   0 -14   33.62    4.18
  16   0 -13    4.30    2.63
  16   0 -13    0.39    1.23
 -16   0  13    2.22    1.44
 -16   0  12  264.58    9.88
  16   0 -12  273.32   12.56
  16   0 -12  258.09   10.49
  16   0 -11    1.38    1.99
  16   0 -11    1.34    1.84
 -16   0  11    1.98    1.35
 -16   0  10   67.21    4.73
  16   0 -10   69.84    5.56
  16   0 -10   71.95    6.33
  16   0  -9    1.19    1.86
 -16   0   9   -0.14    1.00
  16   0  -9    3.12    1.64
  16   0  -8   39.08    4.69
 -16   0   8   38.14    3.48
  16   0  -8   43.64    4.40
  16   0  -7    0.80    1.89
 -16   0   7    0.89    0.88
  16   0  -7    1.45    1.82
 -16   0   6  100.73    5.50
  16   0  -6   93.04    6.97
  16   0  -5    0.82    1.49
  16   0  -5   -1.11    1.33
  16   0  -4   58.28    5.27
  16   0  -4   50.29    5.09
  16   0  -3    0.95    1.58
  16   0  -3    2.72    1.99
  16   0  -2  441.71   14.91
  16   0  -2  458.09   14.60
 -16   0   1   -1.18    2.09
  16   0  -1    1.58    1.72
  16   0  -1    1.79    2.45
  16   0   0  798.81   20.59
  16   0   0  782.76   18.90
 -16   0  -1    1.55    2.46
  16   0   1    1.93    1.87
  16   0   1    6.17    2.63
  16   0   2  253.34   10.78
  16   0   2  233.32   11.67
 -16   0  -2  242.30   13.94
  16   0   2  222.92    9.95
 -16   0  -3    1.48    2.02
  16   0   3   -0.63    1.30
  16   0   3    1.18    2.12
  16   0   4    2.84    1.76
  16   0   4    3.64    2.64
 -16   0  -4    4.10    2.38
  16   0   5    3.24    2.12
  16   0   5    3.81    2.73
 -16   0  -5    2.20    2.53
  16   0   6   83.08    6.02
  16   0   6   90.33    8.24
 -16   0  -6   77.72    8.45
  16   0   7    2.30    2.82
  16   0   7    0.40    2.49
 -16   0  -7    6.71    4.08
  16   0   8  444.16   20.33
  16   0   8  401.93   17.74
 -16   0  -8  413.80   19.78
  16   0   9    0.86    2.62
  16   0   9    8.65    4.36
 -16   0  -9    4.79    2.81
  16   0  10  214.88   14.75
  16   0  10  189.17   12.92
 -16   0 -10  204.63   14.37
  16   0  11    2.26    3.10
  16   0  11    2.69    2.62
 -16   0 -11    1.58    1.83
  16   0  12  135.38   12.13
 -16   0 -12  123.65   11.61
  16   0  13    7.09    4.09
 -16   0 -13    1.37    3.41
  16   0  14   14.90    5.44
 -16   0 -14   18.35    4.54
  16   0  15    4.49    3.92
 -16   0 -15    0.71    2.28
  16   0  16   56.88    8.74
 -16   0 -16   58.11    8.74
  16   0  17    3.35    4.54
 -16   0 -17    7.23    5.02
  16   0  18  418.29   23.32
 -16   0 -18  414.42   23.69
  16   0  19   49.66    9.88
 -16   0 -19   16.95    7.03
  16   0  20 1187.20   40.65
 -16   0 -20 1201.82   41.25
  16   2 -35   26.86    7.02
 -16  -2  34   68.27   10.75
  16   2 -34   72.33   10.34
  16   2 -34   68.95    8.40
 -16  -2  33    4.00    3.69
  16   2 -33   10.40    4.22
  16   2 -33    7.85    4.87
 -16  -2  32   50.68    8.66
  16   2 -32   56.41    7.50
  16   2 -32   53.24    8.51
  16  -2 -31   19.57    5.01
 -16  -2  31    8.14    4.67
  16   2 -31    8.16    3.47
  16   2 -31    5.92    5.15
  16  -2 -30   43.51    7.07
 -16  -2  30   35.58    7.54
  16   2 -30   46.02    6.74
  16   2 -30   36.66    7.12
  16  -2 -29   33.34    6.12
 -16  -2  29   32.16    7.04
  16   2 -29   29.56    6.70
  16  -2 -28   44.85    7.20
 -16  -2  28   30.50    6.59
  16   2 -28   35.58    6.98
  16  -2 -27   22.22    5.24
 -16  -2  27   16.87    5.24
  16   2 -27   21.59    5.51
  16  -2 -26   47.60    7.27
 -16  -2  26   59.16    8.42
  16   2 -26   50.69    7.87
  16  -2 -25   23.42    5.35
 -16  -2  25   15.27    4.63
  16   2 -25   22.27    5.39
  16  -2 -24   50.47    7.19
 -16  -2  24   35.19    6.41
  16   2 -24   48.73    7.47
  16  -2 -23   48.30    7.27
 -16  -2  23   55.18    7.91
  16   2 -23   46.49    7.22
 -16  -2  22    4.88    2.60
  16  -2 -22    9.19    4.15
  16   2 -22   10.26    4.29
  16  -2 -21  146.41   11.56
 -16  -2  21  150.34   12.28
  16   2 -21  141.63   11.57
 -16  -2  20    1.15    2.18
  16  -2 -20    3.65    3.44
  16   2 -20    3.48    3.18
 -16  -2  19   59.44    7.72
  16  -2 -19   67.75    8.17
  16   2 -19   58.33    7.60
  16  -2 -18  161.17   11.89
 -16  -2  18  157.04   12.00
  16   2 -18  149.04   11.38
 -16  -2  17   14.74    4.43
  16  -2 -17   15.80    4.14
  16   2 -17    8.30    3.83
 -16  -2  16   53.35    7.02
  16  -2 -16   61.03    7.52
  16   2 -16   58.65    7.18
  16  -2 -15   76.54    8.24
 -16  -2  15   71.30    7.96
  16   2 -15   70.57    7.69
  16  -2 -14   14.32    4.13
  16   2 -14    5.07    2.90
 -16  -2  14   11.66    3.51
  16  -2 -13  173.96   12.23
 -16  -2  13  148.25   11.25
  16   2 -13  164.43   11.86
  16  -2 -12 1146.45   30.57
 -16  -2  12 1183.95   30.65
  16   2 -12 1157.04   29.98
  16   2 -11    4.19    3.71
 -16  -2  11   -2.12    2.12
  16  -2 -10  149.90   11.03
 -16  -2  10  128.69   10.07
  16   2 -10  145.46   10.74
  16  -2  -9  542.31   20.64
 -16  -2   9  544.17   20.40
  16   2  -9  528.05   20.07
  16  -2  -8   22.62    4.68
 -16  -2   8   25.68    4.59
  16   2  -8   26.81    4.86
  16  -2  -7   83.78    8.15
 -16  -2   7  106.46    8.92
  16   2  -7  104.31    9.04
  16  -2  -6  132.00   10.20
 -16  -2   6  126.69    9.81
  16   2  -6  125.73    9.97
  16  -2  -5    4.94    2.11
 -16  -2   5    5.69    2.50
  16   2  -5    3.60    2.71
  16  -2  -4    1.05    1.77
 -16  -2   4    4.16    2.56
  16   2  -4    2.28    2.20
 -16   2   4    3.59    1.55
  16  -2  -3   28.19    4.87
 -16  -2   3   32.30    5.20
 -16   2   3   32.68    3.57
  16   2  -3   37.33    5.65
  16  -2  -2   50.34    6.31
 -16  -2   2   50.12    6.46
 -16   2   2   50.01    4.54
  16   2  -2   53.97    6.79
 -16  -2   1  147.53   10.70
  16   2  -1  156.83   11.24
 -16   2   1  167.28    8.36
 -16  -2   0  187.65   12.08
  16   2   0  168.32   11.55
 -16   2   0  167.67    8.58
 -16  -2  -1  306.06   18.35
 -16  -2  -1  303.66   15.27
  16   2   1  308.25   15.55
 -16   2  -1  291.73   11.50
 -16  -2  -2  432.83   18.26
  16   2   2  458.22   19.09
 -16   2  -2  400.41   14.00
 -16  -2  -2  416.95   21.47
 -16  -2  -3   43.13    7.53
 -16   2  -3   45.75    5.06
  16   2   3   46.44    6.38
 -16  -2  -4   73.85    9.35
  16   2   4   72.65    8.07
 -16   2  -4   72.99    6.48
  16   2   5  485.22   20.26
 -16   2  -5  471.88   16.53
 -16  -2  -5  449.98   22.78
 -16   2  -6  214.33   11.56
  16   2   6  236.35   14.49
 -16  -2  -6  231.31   16.65
 -16  -2  -7   32.12    6.44
  16  -2   7   28.96    6.37
  16   2   7   29.91    5.82
 -16   2  -7   24.91    4.47
  16  -2   8  106.96   11.57
 -16   2  -8  109.58    8.73
  16   2   8  118.44   10.76
 -16  -2  -8  112.32   11.74
  16  -2   9  178.82   15.14
 -16   2  -9  184.92   11.72
  16   2   9  166.34   12.61
 -16  -2  -9  161.89   14.18
  16  -2  10   59.07    9.07
  16   2  10   52.31    7.38
 -16  -2 -10   59.70    9.00
  16  -2  11  140.20   13.64
  16   2  11  115.46   10.92
 -16  -2 -11  143.04   13.76
  16  -2  12   37.09    7.54
  16   2  12   36.46    6.60
 -16  -2 -12   38.44    7.42
  16  -2  13   44.45    8.24
  16   2  13   39.03    7.00
 -16  -2 -13   49.08    8.62
  16  -2  14    9.63    5.56
  16   2  14    9.07    4.66
 -16  -2 -14    3.69    4.53
  16  -2  15   11.90    5.45
  16   2  15   12.36    4.64
 -16  -2 -15    6.92    4.24
  16   2  16   24.22    6.57
 -16  -2 -16   10.65    4.37
  16  -2  16   22.56    6.46
  16   2  17    1.76    3.47
  16  -2  17   -1.27    3.44
 -16  -2 -17    4.66    4.07
 -16  -4  26  160.60   16.34
  16   4 -26  143.74   15.08
 -16  -4  25  243.54   19.66
  16   4 -25  270.37   20.21
 -16  -4  24  172.89   16.58
  16   4 -24  194.20   17.09
 -16  -4  23   41.26    9.14
  16   4 -23   40.90    8.74
 -16  -4  22    0.20    5.19
  16   4 -22    9.73    4.98
  16   4 -21   16.40    5.35
 -16  -4  21    9.17    4.97
  16   4 -20   20.11    6.29
 -16  -4  20   15.44    5.67
  16   4 -19  105.98   11.85
 -16  -4  19   93.89   12.22
  16   4 -18   10.75    4.94
 -16  -4  18   21.31    6.62
  16   4 -17   12.46    5.28
 -16  -4  17   10.72    6.76
 -16  -4  16  207.09   16.87
  16   4 -16  213.96   16.60
 -16  -4  15  327.87   20.92
  16   4 -15  334.23   20.17
  16   4 -14   45.65    8.04
 -16  -4  14   42.29    8.70
 -16  -4  13  210.80   16.81
  16   4 -13  201.26   15.43
 -16  -4  12  133.18   13.28
  16   4 -12  132.76   12.72
 -16  -4  11   72.89    9.89
  16   4 -11   67.06    9.26
 -16  -4  10   36.65    7.51
  16   4 -10   30.80    6.41
 -16  -4   9   -1.98    3.88
  16   4  -9   -4.03    4.05
 -16  -4   8   45.78    7.71
  16   4  -8   40.48    7.47
 -16  -4   7  154.02   13.90
  16   4  -7  151.72   13.28
 -16  -4   6    1.93    2.58
  16   4  -6    4.13    4.66
 -16  -4   5    3.73    3.77
  16   4  -5   -0.66    2.61
 -16  -4   4   40.00    7.63
  16   4  -4   43.64    7.66
 -16  -4   3    0.79    2.63
  16   4  -3    1.70    3.05
 -16  -4   2   32.73    6.96
  16   4  -2   34.07    6.48
 -16  -4   1    1.41    3.27
  16   4  -1    2.62    3.15
 -16  -4   0   51.33    9.27
 -16  -4   0   39.16    7.73
  16   4   0   44.52    7.66
 -16  -4  -1  123.41   12.62
  16   4   1  121.20   11.78
 -16  -4  -1  105.71   12.69
 -16  -4  -2   37.07    7.84
 -16  -4  -2   42.52    7.54
  16   4   2   54.33    8.30
 -16  -4  -3   13.29    5.36
 -16  -4  -3   28.29    6.64
  16   4   3   24.21    6.07
 -16  -4  -4    1.53    2.95
 -16  -4  -4    1.14    3.14
  16   4   4    0.51    3.39
 -16  -4  -5   22.75    6.30
  16   4   5   30.27    6.52
 -16  -4  -6    8.75    5.00
  16   4   6   17.26    5.75
 -16  -4  -7   26.49    7.22
  16   4   7   14.82    4.64
  16   4   8   17.14    5.19
 -16  -4  -8   16.71    6.11
  16   4   9  104.31   11.47
 -16  -4  -9  113.53   13.57
  16   4  10  133.64   12.95
 -16  -4 -10   94.38   12.76
 -16  -4 -11   71.82   11.51
  17  -1 -36   23.35    6.39
 -17  -1  36   15.39    4.99
  17  -1 -35   10.70    4.87
 -17  -1  35   14.07    5.59
  17   1 -34    9.85    3.72
  17  -1 -34   11.88    5.45
 -17  -1  34   23.94    6.64
  17   1 -33   29.97    5.60
  17  -1 -33   20.62    5.03
  17  -1 -33   15.25    5.01
 -17  -1  33   22.90    5.96
  17   1 -32   49.32    7.10
  17  -1 -32   58.45    7.98
  17  -1 -32   59.17    8.92
 -17  -1  32   67.61    9.37
  17   1 -31   24.00    5.08
  17  -1 -31   36.24    6.27
  17  -1 -31   23.45    5.70
  17  -1 -30   21.61    5.22
 -17  -1  30   22.90    5.91
  17   1 -30   27.74    5.38
  17  -1 -29   49.34    7.17
 -17  -1  29   43.62    7.31
  17   1 -29   47.35    7.02
  17   1 -29   41.73    6.34
  17  -1 -28   50.53    7.45
 -17  -1  28   64.80    8.70
  17   1 -28   47.47    6.81
  17   1 -28   51.03    6.76
  17  -1 -27   37.62    6.44
 -17  -1  27   35.44    6.83
  17  -1 -27   35.16    5.84
  17   1 -27   42.68    7.41
  17   1 -27   31.58    5.43
  17  -1 -26  524.10   21.72
  17   1 -26  500.45   19.96
  17   1 -26  498.81   21.04
 -17  -1  26  504.21   22.45
  17  -1 -26  505.77   20.76
  17  -1 -25  269.80   15.67
  17   1 -25  261.59   14.46
  17   1 -25  245.36   14.73
 -17  -1  25  297.44   16.88
  17  -1 -25  257.38   14.83
  17  -1 -24   70.80    8.30
  17   1 -24   74.70    7.82
  17  -1 -24   62.36    7.53
 -17  -1  24   76.85    8.73
  17   1 -24   48.26    6.82
  17   1 -23  237.08   13.30
 -17  -1  23  258.35   14.96
  17   1 -23  211.82   13.27
  17  -1 -23  245.85   14.18
  17   1 -22  114.09    9.30
 -17  -1  22  114.74    9.89
  17   1 -22  139.16   10.68
  17  -1 -22  124.70   10.05
  17   1 -21  163.71   10.91
 -17  -1  21  153.72   11.33
  17   1 -21  172.00   11.44
  17  -1 -21  151.09   11.04
  17   1 -20  172.60   11.13
 -17  -1  20  155.13   11.21
  17   1 -20  150.33   10.66
  17  -1 -20  164.75   11.45
  17   1 -19  544.91   19.43
 -17  -1  19  561.97   20.55
  17   1 -19  575.09   20.27
  17  -1 -19  542.60   20.29
  17   1 -18  316.88   14.84
 -17  -1  18  288.57   14.57
  17   1 -18  301.12   14.62
  17  -1 -18  320.08   15.59
  17   1 -17  489.16   18.06
 -17  -1  17  463.56   17.87
  17   1 -17  453.03   17.78
  17  -1 -17  481.88   18.95
  17   1 -16   96.77    8.26
 -17  -1  16   84.34    7.75
  17   1 -16   90.91    8.13
  17  -1 -16   96.57    8.81
 -17  -1  15 1051.21   26.17
  17   1 -15 1018.55   25.53
  17   1 -15 1004.57   25.81
  17  -1 -15 1007.82   26.63
 -17  -1  14   79.97    7.43
  17   1 -14   79.85    7.55
  17   1 -14   67.73    7.00
  17  -1 -14   76.06    7.77
 -17  -1  13  414.24   15.91
  17   1 -13  415.52   16.03
  17   1 -13  441.65   16.73
  17  -1 -13  400.41   16.73
  17  -1 -12  352.96   15.82
 -17  -1  12  337.59   14.14
  17   1 -12  346.51   14.49
  17  -1 -12  319.54    8.77
  17   1 -12  326.98   14.45
  17  -1 -12  304.83   14.47
  17  -1 -11    4.48    2.98
  17   1 -11    3.83    2.42
  17  -1 -11    1.17    1.67
  17  -1 -11    1.66    1.26
  17   1 -11   -1.32    1.75
 -17  -1  11   -0.22    1.87
  17  -1 -10   74.55    7.30
 -17  -1  10   57.48    5.91
  17   1 -10   79.91    6.93
  17  -1 -10   69.95    4.49
  17   1 -10   69.74    6.79
  17  -1 -10   66.88    6.82
  17  -1  -9   76.56    7.28
 -17  -1   9   65.24    6.08
  17   1  -9   69.70    6.36
  17  -1  -9   69.31    4.55
  17   1  -9   79.44    7.20
  17  -1  -9   70.80    6.97
  17  -1  -8    2.57    2.35
  17  -1  -8    3.10    1.66
 -17  -1   8   -0.20    1.49
  17   1  -8    1.51    2.06
  17   1  -8    4.62    2.46
  17  -1  -7  120.31    8.95
 -17  -1   7  103.05    7.64
  17   1  -7  109.97    7.80
  17  -1  -7  110.88    6.20
  17   1  -7  111.58    8.55
  17  -1  -6  390.64   15.83
 -17  -1   6  364.06   14.27
  17   1  -6  345.34   13.53
  17  -1  -6  359.72   11.36
  17   1  -6  356.22   14.96
  17  -1  -5   -0.17    2.09
 -17  -1   5   -0.63    1.34
  17  -1  -5    3.33    1.85
  17   1  -5    0.96    2.40
  17   1  -5    2.45    1.82
 -17   1   4   15.81    3.34
  17  -1  -4   11.12    3.28
 -17  -1   4   12.47    2.90
  17  -1  -4   12.45    2.30
  17   1  -4   15.04    3.64
  17   1  -4   14.11    3.03
  17  -1  -3   61.47    6.48
 -17  -1   3   61.08    6.08
  17  -1  -3   66.18    5.57
  17   1  -3   57.74    5.39
  17   1  -3   60.00    6.72
 -17   1   3   61.74    6.51
  17  -1  -2  958.54   24.47
 -17  -1   2  862.02   21.74
  17  -1  -2  902.65   20.34
  17   1  -2  908.96   20.75
  17   1  -2  913.84   24.29
 -17   1   2  925.11   24.24
  17  -1  -1  232.50   12.30
  17  -1  -1  225.18   10.58
  17   1  -1  238.42   12.80
  17   1  -1  225.91   10.29
 -17   1   1  228.41   12.28
  17  -1   0   92.39    7.73
  17  -1   0   96.41    7.34
  17   1   0   79.51    7.54
  17   1   0   88.12    6.56
 -17   1   0   91.19    7.92
 -17  -1   0   83.00    9.32
  17  -1   1  261.85   12.72
  17  -1   1  268.39   12.32
  17   1   1  276.41   14.00
  17   1   1  259.27   10.72
 -17   1  -1  276.03   13.76
 -17  -1  -1  260.90   16.06
  17  -1   2  560.61   18.49
  17  -1   2  584.52   18.39
  17   1   2  561.83   20.03
  17   1   2  567.49   15.65
 -17   1  -2  581.07   20.21
 -17  -1  -2  534.63   23.09
 -17  -1  -3    6.57    3.61
  17   1   3    2.48    1.77
  17  -1   3    2.42    2.16
  17   1   3    2.40    2.42
 -17   1  -3    4.36    3.27
  17  -1   4  357.87   14.75
  17   1   4  398.22   17.41
  17   1   4  391.51   12.73
 -17   1  -4  390.79   17.18
 -17  -1  -4  365.73   19.33
 -17  -1  -5   12.13    4.15
  17   1   5   22.72    4.89
 -17   1  -5   13.57    3.67
  17   1   6   44.56    6.28
 -17   1  -6   35.78    5.74
 -17  -1  -6   26.34    5.76
  17   1   7  276.74   15.39
 -17   1  -7  290.72   15.61
 -17  -1  -7  288.27   17.83
  17   1   8   20.21    4.70
 -17   1  -8    8.57    3.22
  17  -1   8   16.47    5.10
 -17  -1  -8   17.83    5.44
  17   1   9    2.73    3.19
  17  -1   9    2.11    3.35
 -17   1  -9    1.18    2.04
 -17  -1  -9   -0.33    2.25
  17   1  10   10.33    4.09
  17  -1  10   16.38    5.59
  17   1  10    6.05    3.05
 -17   1 -10   16.35    4.08
 -17  -1 -10    9.08    4.27
  17   1  11    8.62    3.90
 -17   1 -11    3.33    2.59
  17  -1  11    5.08    4.23
 -17  -1 -11    2.59    2.56
  17  -1  12  156.11   13.89
  17   1  12  178.83   13.63
  17   1  12  156.47   12.81
 -17   1 -12  159.85   12.90
 -17  -1 -12  161.04   14.27
  17  -1  13   55.76    8.87
  17   1  13   64.85    8.91
 -17   1 -13   65.49    8.57
  17   1  13   72.76    8.96
 -17  -1 -13   62.64    9.05
  17  -1  14   38.84    7.80
  17   1  14   27.63    6.13
  17   1  14   32.57    6.88
 -17   1 -14   30.65    6.23
 -17  -1 -14   37.18    7.45
  17  -1  15   21.25    6.21
  17   1  15   21.29    5.50
  17   1  15   18.82    5.64
 -17   1 -15   18.15    5.10
 -17  -1 -15   18.49    5.55
  17   1  16    5.68    3.72
 -17   1 -16    3.94    2.84
 -17  -1 -16    9.14    4.70
  17  -1  16   -0.95    3.29
 -17   1 -17    1.67    2.42
 -17  -1 -17    7.40    4.78
  17  -1  17   -0.27    4.00
 -17   1 -18   19.80    5.71
  17  -1  18   23.26    7.22
 -17  -1 -18   22.23    6.38
 -17   1 -19   89.38   10.96
  17   3 -31   25.25    7.21
 -17  -3  30   60.47   10.24
  17   3 -30   53.43    9.08
 -17  -3  29   22.50    6.91
  17   3 -29   13.48    5.73
 -17  -3  28    8.58    4.92
  17   3 -28    8.71    5.20
 -17  -3  27   10.41    4.99
  17  -3 -27    2.42    2.75
  17   3 -27    7.64    4.83
 -17  -3  26   28.03    6.88
  17  -3 -26   17.08    5.37
  17   3 -26   36.58    7.24
 -17  -3  25    4.54    3.96
  17  -3 -25    0.89    2.57
  17   3 -25    8.28    4.79
 -17  -3  24   39.96    8.01
  17  -3 -24   36.01    6.73
  17   3 -24   38.96    7.61
 -17  -3  23   57.88    9.35
  17  -3 -23   36.09    6.89
  17   3 -23   41.56    7.96
 -17  -3  22   10.65    4.98
  17  -3 -22    8.82    3.70
  17   3 -22    7.72    4.97
 -17  -3  21   48.28    7.81
  17  -3 -21   54.40    8.15
  17   3 -21   57.99    8.50
 -17  -3  20   -1.39    2.79
  17  -3 -20    1.26    2.74
  17   3 -20    2.94    3.38
 -17  -3  19    9.75    4.77
  17  -3 -19    5.65    3.69
  17   3 -19    1.75    2.72
  17  -3 -18    2.04    2.78
  17   3 -18    1.81    3.00
 -17  -3  18    1.13    3.24
  17  -3 -17   27.11    6.00
  17   3 -17   34.73    6.56
 -17  -3  17   41.20    7.24
  17  -3 -16    4.26    3.13
  17   3 -16    7.86    3.99
 -17  -3  16    5.98    3.86
  17  -3 -15    0.70    2.19
  17   3 -15   -0.04    2.73
 -17  -3  15    0.26    2.40
  17  -3 -14   90.40   10.03
 -17  -3  14   99.51   10.45
  17   3 -14   85.71    9.66
  17  -3 -13  107.23   10.94
 -17  -3  13   85.31    9.68
  17   3 -13   93.92    9.91
  17   3 -12   23.97    5.21
 -17  -3  12   20.61    4.88
 -17  -3  11   27.30    5.67
  17   3 -11   33.85    6.41
 -17  -3  10   40.31    6.80
  17   3 -10   35.05    6.38
 -17  -3   9  154.70   12.52
  17   3  -9  155.46   12.48
 -17  -3   8    4.70    2.52
  17   3  -8   12.23    4.36
 -17  -3   7    2.73    2.54
  17   3  -7    2.46    3.19
 -17  -3   6  320.23   18.09
  17   3  -6  334.23   18.07
 -17  -3   5  212.22   14.70
  17   3  -5  184.57   13.46
 -17  -3   4    0.78    2.88
  17   3  -4    1.20    2.76
 -17  -3   3   41.55    6.67
  17   3  -3   39.18    6.62
 -17  -3   2    5.85    3.76
  17   3  -2    0.91    2.77
 -17  -3   1    1.83    2.58
  17   3  -1    4.79    3.36
 -17  -3   0    8.08    4.22
  17   3   0    7.78    4.03
 -17  -3  -1   41.36    8.07
 -17  -3  -1   38.69    6.52
  17   3   1   46.23    7.06
 -17  -3  -2    2.38    3.20
 -17  -3  -2    5.57    2.83
  17   3   2    4.84    3.23
 -17  -3  -3  113.67   10.92
  17   3   3  100.60   10.11
 -17  -3  -3  102.61   12.15
 -17  -3  -4   15.14    5.31
  17   3   4    7.85    4.17
  17   3   5   95.56   10.40
 -17  -3  -5   98.16   11.94
 -17  -3  -6   57.18    9.62
  17   3   6   54.34    8.34
 -17  -3  -7   29.56    7.32
  17   3   7   20.69    5.71
  17   3   8    8.43    4.60
 -17  -3  -8    4.14    3.09
  17   3   9   23.65    5.78
 -17  -3  -9   21.83    6.18
  17   3  10   20.43    6.03
 -17  -3 -10   23.75    6.84
  17   3  11  119.70   12.18
 -17  -3 -11  134.20   14.43
  17   3  12   32.24    7.43
  17  -3  12   45.02    9.33
 -17  -3 -12   39.15    7.93
  17  -3  13   65.36   10.71
  17   3  13   50.70    8.15
 -17  -3 -13   53.63    9.87
 -17  -5  16   -3.65    3.44
 -17  -5  15   -0.79    4.18
  17   5 -15   19.25    6.25
 -17  -5  14    7.10    4.56
  17   5 -14   10.60    4.73
 -17  -5  13    8.39    5.93
  17   5 -13    0.21    3.59
 -17  -5  12    0.70    3.53
  17   5 -12    7.21    4.12
 -17  -5  11   22.46    6.47
  17   5 -11   15.80    6.58
 -17  -5  10   83.41   11.49
  17   5 -10   86.80   11.38
 -17  -5   9    4.27    6.09
  17   5  -9   16.85    6.28
 -17  -5   8  129.98   14.74
  17   5  -8  136.74   14.10
 -17  -5   7   90.52   11.99
  17   5  -7   76.33   10.88
 -17  -5   6    9.99    4.91
  17   5  -6   17.02    5.85
 -17  -5   5    3.75    3.60
  17   5  -5    1.65    4.51
 -17  -5   4   22.16    6.51
  17   5  -4   26.89    7.27
 -17  -5   3   31.59    7.12
  17   5  -3   28.70    7.05
 -17  -5   2    8.36    5.67
 -17  -5   2    4.87    5.33
  17   5  -2    7.10    4.96
 -17  -5   1   23.95    6.80
 -17  -5   1   36.54    8.12
  17   5  -1   20.23    5.97
 -17  -5   0    0.11    3.30
 -17  -5   0    8.21    4.88
  17   5   0   -1.67    3.34
 -17  -5  -1   -4.75    3.93
 -17  -5  -2   38.11    8.52
  18   0 -34   18.93    4.48
  18   0 -33    7.69    3.95
  18   0 -32  227.45   14.66
  18   0 -31   -0.84    1.94
  18   0 -30   66.69    7.94
  18   0 -29    0.24    2.28
  18   0 -28   52.74    6.91
  18   0 -27    0.33    2.51
  18   0 -26  102.01    9.47
  18   0 -25    7.22    3.80
  18   0 -24  736.94   24.26
  18   0 -23    9.46    3.84
  18   0 -22   57.06    7.12
  18   0 -21    2.17    2.63
  18   0 -20  191.27   12.02
  18   0 -20  191.90   10.23
  18   0 -19    1.80    2.36
  18   0 -19   -1.02    1.53
 -18   0  18  625.74   18.20
  18   0 -18  630.66   21.36
  18   0 -18  630.56   17.84
 -18   0  17    4.50    2.30
  18   0 -17    7.34    3.69
  18   0 -17    2.00    2.65
 -18   0  16  588.20   16.74
  18   0 -16  595.78   20.35
  18   0 -16  598.65   17.14
  18   0 -15    3.21    2.37
  18   0 -15    1.83    1.98
 -18   0  15    0.37    1.40
 -18   0  14  128.23    7.37
  18   0 -14  117.97    7.55
  18   0 -14  130.97    9.60
  18   0 -13    4.38    3.04
  18   0 -13    3.17    2.24
 -18   0  13    0.72    1.85
 -18   0  12  605.77   15.04
  18   0 -12  596.50   16.50
  18   0 -12  588.78   19.57
  18   0 -11    2.03    2.64
 -18   0  11   -1.74    1.55
  18   0 -11    1.80    1.86
  18   0 -10   27.88    4.56
 -18   0  10   26.26    3.11
  18   0 -10   30.98    3.98
  18   0  -9    0.39    2.07
 -18   0   9    0.31    1.26
 -18   0   8  832.77   16.14
  18   0  -8  822.67   19.79
  18   0  -8  862.55   22.71
 -18   0   7    0.12    1.26
  18   0  -7    1.86    2.70
  18   0  -7    4.16    2.76
  18   0  -6  173.94    9.38
  18   0  -6  164.64    9.86
  18   0  -5    1.85    2.51
  18   0  -5    1.80    2.06
  18   0  -4  586.58   17.64
  18   0  -4  591.98   18.18
  18   0  -3    2.51    2.14
  18   0  -3    2.55    3.18
  18   0  -2 2149.15   34.81
  18   0  -2 2100.80   33.73
 -18   0   1    8.99    4.52
  18   0  -1    9.91    3.91
  18   0  -1   11.21    4.28
  18   0   0  845.47   21.69
  18   0   0  834.50   22.51
  18   0   0  811.80   20.87
 -18   0   0  810.22   26.49
 -18   0  -1    0.20    2.88
  18   0   1    2.11    2.23
  18   0   1    2.83    3.19
  18   0   2  947.72   22.41
  18   0   2  894.28   24.44
 -18   0  -2  910.01   28.62
 -18   0  -3    0.53    2.36
  18   0   3   -1.72    1.74
  18   0   3    2.82    2.51
  18   0   4   12.69    3.00
  18   0   4    7.33    2.76
 -18   0  -4   16.70    4.44
  18   0   5    1.57    2.60
 -18   0  -5   -0.40    1.88
  18   0   6  276.51   14.92
 -18   0  -6  318.79   17.80
  18   0   7    5.64    3.42
 -18   0  -7   -2.32    2.01
  18   0   8   15.82    4.02
 -18   0  -8   18.32    4.61
  18   0   9    3.13    3.41
 -18   0  -9    8.38    3.93
  18   0  10   13.67    4.92
  18   0  10   13.11    4.51
 -18   0 -10    9.06    3.48
  18   0  11   -0.19    2.75
 -18   0 -11   -0.38    1.98
  18   0  12   48.51    8.05
 -18   0 -12   56.23    8.49
  18   0  13    3.56    3.50
 -18   0 -13    4.56    3.25
  18   0  14  119.28   12.51
 -18   0 -14  103.92   11.57
  18   0  15   -2.36    3.18
 -18   0 -15    2.59    3.99
  18   0  16    5.54    3.01
 -18   0 -16   13.02    5.03
  18   0  17    1.72    4.11
 -18   0 -17    2.62    3.59
  18   0  18   19.17    5.94
 -18   0 -18   17.87    5.68
  18  -2 -33   18.20    5.61
 -18  -2  33   32.15    7.75
  18   2 -33   28.36    6.72
  18   2 -33   25.20    5.84
  18  -2 -32    9.90    4.36
 -18  -2  32   10.65    4.98
  18   2 -32    7.51    4.50
  18   2 -32    8.74    4.56
  18  -2 -31   44.89    7.50
 -18  -2  31   46.04    8.78
  18   2 -31   46.59    7.26
  18   2 -31   54.05    8.69
  18  -2 -30    9.48    4.20
 -18  -2  30    3.45    3.79
  18   2 -30    3.52    2.84
  18   2 -30    0.28    2.49
  18  -2 -29   10.62    4.15
 -18  -2  29    2.10    3.87
  18   2 -29    5.10    3.17
  18   2 -29    2.77    2.59
  18  -2 -28    4.53    3.97
 -18  -2  28    4.16    3.12
  18   2 -28    7.44    3.67
  18   2 -28    0.85    2.55
 -18  -2  27   16.99    5.13
  18  -2 -27   21.11    5.19
  18   2 -27   18.65    5.15
 -18  -2  26   14.10    4.99
  18  -2 -26   15.23    4.75
  18   2 -26   17.40    4.93
 -18  -2  25   41.22    7.35
  18  -2 -25   40.04    6.98
  18   2 -25   34.06    6.51
 -18  -2  24    3.27    3.45
  18  -2 -24    2.10    3.15
  18   2 -24    5.79    3.37
 -18  -2  23   -0.16    2.70
  18  -2 -23    1.41    2.42
  18   2 -23    1.60    2.68
  18  -2 -22   89.51    9.72
 -18  -2  22   82.36    9.45
  18   2 -22   78.44    9.05
 -18  -2  21   12.45    4.71
  18  -2 -21   12.13    4.85
  18   2 -21    4.15    2.35
 -18  -2  20    1.99    3.34
  18  -2 -20    3.68    3.10
  18   2 -20    1.67    3.21
  18  -2 -19  154.06   12.50
 -18  -2  19  174.99   13.18
  18   2 -19  164.39   12.53
  18  -2 -18   81.22    9.28
 -18  -2  18   80.30    8.85
  18   2 -18   79.28    8.85
  18  -2 -17    4.42    3.18
  18   2 -17   -2.04    2.93
 -18  -2  17    2.90    2.24
  18  -2 -16   22.11    5.13
  18   2 -16   17.22    4.59
 -18  -2  16   19.53    4.86
  18  -2 -15  369.48   18.45
 -18  -2  15  356.19   17.79
  18   2 -15  362.54   17.79
  18  -2 -14    2.94    3.88
  18   2 -14   -2.78    2.79
 -18  -2  14   -0.25    2.54
  18  -2 -13   71.25    8.49
 -18  -2  13   64.14    7.72
  18   2 -13   69.64    8.08
  18  -2 -12  548.26   22.28
 -18  -2  12  500.34   20.56
  18   2 -12  498.45   20.61
  18  -2 -11  638.31   23.81
 -18  -2  11  669.12   23.60
  18   2 -11  640.03   23.16
  18  -2 -10  264.68   15.47
 -18  -2  10  259.29   14.60
  18   2 -10  250.04   14.60
  18  -2  -9   34.45    5.98
 -18  -2   9   35.82    5.78
  18   2  -9   39.51    6.17
 -18  -2   8    7.38    2.12
  18   2  -8    9.65    3.92
  18  -2  -7   11.15    3.75
 -18  -2   7   11.50    2.97
  18   2  -7    7.16    3.45
  18  -2  -6   12.65    3.75
 -18  -2   6   10.46    3.84
  18   2  -6    3.39    2.78
  18  -2  -5  157.51   11.57
 -18  -2   5  184.23   12.23
  18   2  -5  165.30   11.76
  18  -2  -4  241.32   14.26
 -18  -2   4  281.51   15.00
  18   2  -4  291.01   15.51
  18  -2  -3  193.96   12.84
 -18  -2   3  221.44   13.44
  18   2  -3  226.08   13.77
 -18  -2   2  159.90   11.44
  18  -2  -2  148.43   11.37
  18   2  -2  151.06   11.33
 -18  -2   1   61.92    7.46
  18   2  -1   70.86    8.43
 -18  -2   0  731.94   24.21
  18   2   0  767.59   25.59
 -18  -2   0  716.06   29.50
  18   2   1  417.08   14.55
  18   2   1  409.58   18.94
 -18  -2  -1  430.78   22.99
 -18  -2  -2   17.25    5.40
  18   2   2   29.40    5.56
  18   2   2   20.46    3.45
 -18  -2  -3    1.53    3.17
  18   2   3    5.52    2.77
 -18  -2  -4   38.98    7.08
  18   2   4   47.81    7.04
 -18  -2  -5    6.60    3.77
  18   2   5    6.16    3.13
 -18  -2  -6   22.48    6.42
  18   2   6   20.05    4.82
  18   2   7    2.46    3.48
 -18  -2  -7    3.13    3.05
  18   2   8   18.19    4.94
 -18  -2  -8   16.62    5.37
  18   2   9   10.31    4.68
 -18  -2  -9    3.65    2.63
  18   2  10    9.06    4.12
 -18  -2 -10    8.53    4.60
  18  -2  11  145.52   14.62
  18   2  11  163.30   13.81
 -18  -2 -11  166.11   15.54
  18  -2  12   17.76    6.50
  18   2  12   25.18    6.17
 -18  -2 -12   18.99    5.68
  18   2  13   49.61    8.35
  18  -2  13   48.57    9.08
 -18  -2 -13   59.19    9.62
  18  -2  14   98.20   12.98
  18   2  14  103.87   11.61
 -18  -2 -14   82.34   11.41
 -18  -4  25   14.46    5.37
  18   4 -25   24.18    6.43
  18   4 -24   10.91    5.53
 -18  -4  24    1.78    3.68
  18   4 -23   10.23    5.05
 -18  -4  23   14.23    5.42
  18   4 -22    4.32    3.13
 -18  -4  22    6.90    5.61
  18   4 -21   18.37    5.72
 -18  -4  21   19.89    6.41
  18   4 -20    5.83    5.51
 -18  -4  20    1.36    5.92
 -18  -4  19  198.92   17.28
  18   4 -19  217.87   17.22
  18   4 -18   17.13    5.97
 -18  -4  18    6.74    6.37
  18   4 -17   66.66    9.71
 -18  -4  17   69.66   10.33
  18   4 -16   52.09    8.25
 -18  -4  16   54.34    9.99
  18   4 -15   50.16    8.27
 -18  -4  15   54.38    9.02
  18   4 -14    3.53    3.19
 -18  -4  14    9.86    4.34
 -18  -4  13  142.64   14.03
  18   4 -13  154.39   13.89
 -18  -4  12   15.18    4.98
  18   4 -12   39.00    7.26
 -18  -4  11   -1.37    2.95
  18   4 -11    3.67    3.77
 -18  -4  10   15.24    5.23
  18   4 -10    8.05    3.50
 -18  -4   9   14.86    5.13
  18   4  -9   14.10    4.49
 -18  -4   8    5.37    4.54
  18   4  -8   -4.53    3.01
 -18  -4   7    2.71    3.29
  18   4  -7    2.59    3.31
 -18  -4   6   68.09    9.82
  18   4  -6   79.56   10.09
 -18  -4   5  111.36   12.35
  18   4  -5  125.18   12.48
 -18  -4   4    4.12    3.55
  18   4  -4    0.89    3.18
 -18  -4   3   -2.29    2.91
  18   4  -3    3.87    3.70
 -18  -4   2   59.91    9.05
  18   4  -2   82.92   10.33
 -18  -4   1   75.05   11.41
 -18  -4   1   60.81    8.95
  18   4  -1   79.24    9.99
 -18  -4   0    8.69    5.45
 -18  -4   0    7.32    4.36
  18   4   0    3.29    4.27
 -18  -4  -1  141.40   13.67
  18   4   1  147.60   13.62
 -18  -4  -1  144.15   15.32
 -18  -4  -2   26.42    6.93
 -18  -4  -2   28.92    6.83
  18   4   2   26.62    6.81
 -18  -4  -3   21.47    7.14
 -18  -4  -3   20.47    5.80
  18   4   3   26.12    6.39
 -18  -4  -4    1.93    4.16
  18   4   4    7.17    4.79
 -18  -4  -5   34.68    8.23
  18   4   5   33.33    6.91
 -18  -4  -6   55.85    9.85
  18   4   6   52.99    8.52
 -18  -4  -7   27.10    7.63
  19   1 -34   39.33    6.98
  19  -1 -34   34.95    6.91
  19   1 -33   38.93    6.56
  19  -1 -33   37.43    6.57
  19   1 -32    1.15    2.32
  19  -1 -32    5.27    4.06
  19   1 -31   -0.52    2.18
  19  -1 -31    6.99    4.05
  19   1 -30    5.88    3.30
  19  -1 -30    2.05    1.99
  19   1 -29    1.77    2.32
  19  -1 -29    5.70    3.54
 -19  -1  29    2.73    2.69
  19  -1 -28   17.81    5.32
 -19  -1  28   31.38    6.49
  19   1 -28   19.54    4.45
  19  -1 -27    2.63    2.81
 -19  -1  27    5.38    3.99
  19  -1 -27   -0.08    2.23
  19   1 -27    0.58    2.26
  19  -1 -26   18.79    5.38
 -19  -1  26    9.50    3.81
  19  -1 -26   14.50    3.93
  19   1 -26   12.02    3.91
  19  -1 -25   40.74    6.66
 -19  -1  25   31.40    5.80
  19  -1 -25   32.23    5.67
  19   1 -25   32.92    5.56
  19   1 -25   31.67    5.71
  19  -1 -24   20.16    5.20
 -19  -1  24   17.05    4.69
  19  -1 -24   10.52    3.28
  19   1 -24   11.26    3.63
  19   1 -24   14.62    4.28
  19  -1 -23   32.08    5.78
 -19  -1  23   29.20    5.48
  19  -1 -23   19.18    4.35
  19   1 -23   17.01    4.22
  19   1 -23   24.59    4.88
  19  -1 -22    4.35    3.11
 -19  -1  22    5.63    3.23
  19  -1 -22   -0.47    2.11
  19   1 -22   -1.60    2.52
  19   1 -22   -1.40    2.44
 -19  -1  21   50.06    6.77
  19  -1 -21   50.85    7.50
  19  -1 -21   38.53    5.85
  19   1 -21   31.41    5.14
  19   1 -21   45.53    6.33
 -19  -1  20   31.07    5.40
  19  -1 -20   25.04    5.16
  19   1 -20   25.97    4.90
  19   1 -20   22.88    4.55
 -19  -1  19    6.38    2.88
  19  -1 -19    1.06    2.38
  19   1 -19    1.44    1.90
  19   1 -19    4.34    2.51
  19  -1 -18   13.75    3.86
  19   1 -18   18.50    4.29
  19   1 -18   16.64    4.50
 -19  -1  18   17.32    4.00
  19  -1 -17  169.68   12.20
 -19  -1  17  184.46   11.52
  19   1 -17  173.21   11.34
  19   1 -17  185.92   11.58
  19  -1 -17  182.67   12.38
  19  -1 -16  138.43   11.06
 -19  -1  16  126.96    9.44
  19   1 -16  123.44    9.62
  19   1 -16  111.10    8.96
  19  -1 -16  119.87    9.95
  19  -1 -15   85.36    8.67
 -19  -1  15   82.12    7.54
  19   1 -15   80.43    7.80
  19   1 -15   93.74    8.52
  19  -1 -15   69.48    7.81
  19  -1 -14  465.67   19.58
 -19  -1  14  434.79   17.06
  19   1 -14  458.61   17.97
  19   1 -14  473.46   18.09
  19  -1 -14  478.13   19.46
  19  -1 -13  437.74   18.69
 -19  -1  13  463.47   17.21
  19   1 -13  427.51   17.08
  19   1 -13  419.39   17.17
  19  -1 -13  444.74   18.65
  19  -1 -12   -0.70    1.83
  19  -1 -12    0.48    2.19
 -19  -1  12   -2.71    1.91
  19   1 -12    1.17    2.49
  19   1 -12    5.43    2.61
  19  -1 -11   16.02    3.91
  19  -1 -11   14.66    3.74
 -19  -1  11   12.86    2.85
  19   1 -11   20.79    4.17
  19   1 -11   14.75    3.50
  19  -1 -10   62.89    7.18
  19   1 -10   55.94    6.24
 -19  -1  10   60.41    5.91
  19   1 -10   56.92    6.42
 -19  -1   9   -1.39    1.74
  19   1  -9    1.86    2.20
  19   1  -9    0.71    1.75
  19  -1  -8   23.39    4.69
 -19  -1   8   14.26    3.16
  19  -1  -8   22.79    3.37
  19   1  -8   25.29    5.11
  19   1  -8   27.97    4.56
  19  -1  -7  180.37   11.65
 -19  -1   7  187.53   10.50
  19  -1  -7  175.13    8.49
  19   1  -7  167.80   10.11
  19   1  -7  178.19   11.21
  19  -1  -6  133.89   10.13
 -19  -1   6  143.44    9.24
  19  -1  -6  148.57    8.06
  19   1  -6  145.69    9.34
  19   1  -6  144.66   10.18
  19  -1  -5  224.76   12.86
 -19  -1   5  220.52   11.41
  19  -1  -5  246.28   10.64
  19   1  -5  216.89   11.27
  19   1  -5  237.25   12.88
 -19   1   5  232.94   12.83
  19  -1  -4  159.55   10.92
 -19  -1   4  172.35    9.91
  19  -1  -4  172.05    9.11
  19   1  -4  162.36   10.82
  19   1  -4  155.66    9.46
 -19   1   4  168.83   11.11
  19  -1  -3  334.44   15.52
  19  -1  -3  331.96   13.13
  19   1  -3  322.22   15.16
  19   1  -3  313.82   13.20
 -19   1   3  330.99   15.51
  19  -1  -2  244.97   13.32
  19  -1  -2  254.24   11.87
  19   1  -2  261.49   14.02
  19   1  -2  232.84   11.28
 -19   1   2  245.08   13.49
  19  -1  -1  295.34   14.58
  19  -1  -1  311.37   13.37
  19   1  -1  314.47   15.42
  19   1  -1  288.99   12.48
 -19   1   1  302.26   15.14
 -19  -1   1  294.03   18.04
  19  -1   0  353.87   15.81
  19  -1   0  336.35   14.17
  19   1   0  332.62   15.90
  19   1   0  334.97   13.25
 -19   1   0  350.26   16.39
 -19  -1   0  310.00   18.45
 -19  -1  -1   24.89    5.64
  19   1   1   33.63    4.57
  19  -1   1   26.98    4.67
  19  -1   1   34.87    5.23
  19   1   1   30.42    5.44
 -19   1  -1   31.48    5.28
 -19  -1  -2    4.67    3.18
  19  -1   2    2.67    2.64
  19   1   2    1.32    1.47
  19   1   2    1.83    2.87
 -19   1  -2   -0.18    2.33
  19  -1   3  138.99    9.89
  19   1   3  137.03   10.86
 -19   1  -3  136.87   10.69
 -19  -1  -3  144.00   12.77
 -19  -1  -4   66.63    8.99
  19   1   4   56.75    7.54
 -19   1  -4   52.29    6.90
  19   1   5  252.56   14.96
 -19   1  -5  269.17   15.36
 -19  -1  -5  272.64   17.88
  19   1   6   21.15    5.64
 -19   1  -6   21.99    4.90
 -19  -1  -6   14.13    5.44
  19   1   7  152.14   12.23
 -19   1  -7  152.33   11.97
 -19  -1  -7  165.20   14.38
  19   1   8   32.31    6.13
 -19   1  -8   27.56    5.59
 -19  -1  -8   30.31    6.13
  19   1   9   15.45    4.52
 -19   1  -9   27.78    5.57
 -19  -1  -9   18.23    5.54
  19   1  10   25.46    5.66
 -19   1 -10   23.74    5.20
 -19  -1 -10   23.64    5.85
  19   1  11    6.71    4.01
 -19   1 -11   10.15    3.90
 -19  -1 -11    1.49    2.52
  19  -1  12   41.91    8.94
  19   1  12   35.97    7.45
 -19   1 -12   35.00    6.71
 -19  -1 -12   31.96    6.80
  19  -1  13  210.63   17.69
  19   1  13  238.72   16.95
 -19   1 -13  242.45   16.86
 -19  -1 -13  244.41   18.48
  19   1  14   -1.06    3.09
 -19   1 -14    1.79    2.53
 -19  -1 -14    2.57    3.98
  19  -1  14   10.55    6.08
  19  -1  15   22.79    6.85
 -19   1 -15   18.80    6.52
 -19  -1 -15   18.57    6.51
 -19   1 -16  483.78   25.07
 -19   1 -17  164.11   15.10
 -19  -3  30  479.08   27.78
  19   3 -30  476.02   26.26
  19  -3 -29  175.62   15.60
 -19  -3  29  159.29   16.40
  19   3 -29  187.76   17.81
 -19  -3  28   39.07    8.34
  19  -3 -28   26.12    6.96
  19   3 -28   37.68    8.29
 -19  -3  27    1.09    3.47
  19  -3 -27   -0.64    3.03
  19   3 -27    7.89    4.40
 -19  -3  26   -0.75    2.93
  19  -3 -26    2.86    3.61
  19   3 -26    0.29    3.22
 -19  -3  25   80.37   10.85
  19  -3 -25   65.98    9.28
  19   3 -25   76.05   10.13
 -19  -3  24   12.23    4.76
  19  -3 -24    1.78    2.89
  19   3 -24    4.49    3.37
 -19  -3  23   79.28   10.97
  19  -3 -23   57.76    8.85
  19   3 -23   72.60    9.66
  19  -3 -22    1.48    3.20
  19   3 -22   -6.79    4.69
 -19  -3  22    2.71    3.84
  19  -3 -21   99.32   11.43
 -19  -3  21  111.96   12.76
  19   3 -21   86.95   10.48
  19  -3 -20  226.23   16.72
 -19  -3  20  221.89   16.80
  19   3 -20  203.03   15.52
  19  -3 -19    3.62    3.41
  19   3 -19   -1.02    4.62
 -19  -3  19    3.14    4.35
  19  -3 -18   92.52   10.70
 -19  -3  18   89.84   10.88
  19   3 -18   92.11   10.53
  19  -3 -17  166.16   14.16
 -19  -3  17  174.84   14.57
  19   3 -17  173.18   14.42
  19  -3 -16  301.48   19.03
 -19  -3  16  304.30   18.96
  19   3 -16  313.39   18.58
  19  -3 -15   30.46    6.83
  19   3 -15   16.47    5.30
 -19  -3  15   13.66    4.92
  19  -3 -14   22.86    6.07
  19   3 -14   15.14    5.16
 -19  -3  14   22.18    6.10
  19  -3 -13   34.93    6.89
 -19  -3  13   38.42    6.93
  19   3 -13   39.41    7.04
 -19  -3  12   19.01    5.24
  19   3 -12   10.34    4.74
 -19  -3  11  180.26   14.08
  19   3 -11  157.55   13.03
 -19  -3  10    0.69    3.65
  19   3 -10   10.23    4.14
 -19  -3   9   -3.18    3.01
  19   3  -9    2.93    2.61
 -19  -3   8   11.18    3.67
  19   3  -8   10.10    3.69
 -19  -3   7    5.45    2.98
  19   3  -7    3.55    3.42
 -19  -3   6   55.01    7.88
  19   3  -6   57.33    8.12
 -19  -3   5   38.37    6.99
  19   3  -5   43.02    7.24
 -19  -3   4   29.90    6.16
  19   3  -4   27.10    6.03
 -19  -3   3    2.84    2.74
  19   3  -3    3.22    3.58
 -19  -3   2   36.61    6.66
  19   3  -2   18.95    4.97
 -19  -3   1    8.92    4.37
 -19  -3   1    6.65    3.40
  19   3  -1   11.28    3.92
 -19  -3   0   16.09    5.72
 -19  -3   0   14.33    5.14
  19   3   0   11.89    4.42
 -19  -3  -1  148.36   12.74
  19   3   1  163.25   13.55
 -19  -3  -1  175.80   16.34
 -19  -3  -2   75.50   10.95
  19   3   2   77.40    9.62
 -19  -3  -3   20.25    6.62
  19   3   3   21.18    6.23
  19   3   4  369.47   20.02
 -19  -3  -4  372.94   23.65
 -19  -3  -5   32.49    7.69
  19   3   5   42.59    7.88
 -19  -3  -6  101.38   12.74
  19   3   6   88.68   10.22
  19   3   7   34.13    7.13
 -19  -3  -7   41.84    8.47
  19   3   8    5.27    4.24
 -19  -3  -8   13.34    6.45
  19   3   9    6.52    4.27
 -19  -3  -9    4.97    3.50
  19   3  10   71.44    9.77
  20   0 -34    2.56    2.97
  20   0 -33    2.96    3.38
  20   0 -32    7.70    3.90
  20   0 -31    7.24    4.54
  20   0 -30  924.38   30.25
  20   0 -29   22.21    5.73
  20   0 -28   34.78    6.11
  20   0 -27    3.09    3.23
  20   0 -26  375.34   18.60
  20   0 -25   10.08    5.07
  20   0 -24   50.50    7.08
  20   0 -23   15.47    5.54
  20   0 -22 1178.26   32.01
  20   0 -21   28.77    6.88
  20   0 -20 1436.78   34.69
  20   0 -19    8.43    4.85
  20   0 -18   55.34    7.08
  20   0 -17    1.70    2.58
  20   0 -16  395.78   17.71
  20   0 -15    3.45    2.98
  20   0 -15    0.89    1.93
  20   0 -14  110.99    7.58
  20   0 -14  106.95    9.04
  20   0 -13   -0.84    1.75
  20   0 -13    1.15    1.94
  20   0 -12   56.45    5.36
  20   0 -12   65.77    6.99
  20   0 -11    3.02    2.38
  20   0 -11   -0.12    1.82
  20   0 -10   64.37    5.93
  20   0 -10   66.98    6.97
  20   0  -9    1.12    1.91
  20   0  -9    0.31    1.54
  20   0  -8  160.14    9.51
  20   0  -8  165.00   10.73
  20   0  -7    0.56    1.98
  20   0  -7    1.56    2.29
  20   0  -6  263.99   12.21
  20   0  -6  292.38   13.87
  20   0  -5    1.20    1.94
  20   0  -5   -0.36    1.62
 -20   0   4  224.08   14.71
  20   0  -4  205.74   11.11
  20   0  -4  214.37   11.80
 -20   0   3    1.32    1.73
  20   0  -3   -0.21    1.56
  20   0  -3    0.95    2.34
 -20   0   2   14.46    4.15
  20   0  -2   20.00    4.08
  20   0  -2   16.01    3.33
  20   0  -2   21.17    4.07
 -20   0   1   -1.64    2.06
  20   0  -1    4.02    2.38
  20   0  -1    0.76    1.90
  20   0  -1   -1.64    2.65
 -20   0   0   -0.25    2.05
  20   0   0    5.49    2.55
  20   0   0   -0.74    2.10
 -20   0  -1   -1.32    2.10
  20   0   1    1.08    1.69
  20   0   1   -0.12    1.92
 -20   0  -2   28.03    5.84
  20   0   2   38.27    5.14
  20   0   2   27.28    4.78
  20   0   3    2.44    3.09
 -20   0  -3    5.44    3.63
  20   0   4    7.26    3.59
 -20   0  -4    7.25    3.24
  20   0   5    4.00    2.63
 -20   0  -5    0.91    1.95
  20   0   6    4.15    3.45
 -20   0  -6    1.08    2.32
  20   0   7   -0.44    2.34
 -20   0  -7    6.61    4.31
  20   0   8  189.00   13.53
 -20   0  -8  173.70   14.49
  20   0   9    1.92    2.98
 -20   0  -9    6.00    3.73
 -20   0 -10    4.82    4.11
 -20   0 -11   -2.43    2.70
 -20   0 -12    8.51    4.32
 -20   0 -13    2.10    3.22
 -20   0 -14   17.99    5.93
  20   0  15    4.48    4.25
 -20   0 -15    0.48    3.69
 -20  -2  32    8.50    4.88
  20  -2 -32    3.40    3.60
 -20  -2  31   16.92    5.82
  20  -2 -31    8.63    4.22
  20   2 -31    4.91    3.44
 -20  -2  30    6.93    4.87
  20  -2 -30    1.21    2.83
  20   2 -30    7.26    3.74
 -20  -2  29   34.89    7.20
  20  -2 -29   19.49    5.24
  20   2 -29   17.61    4.28
  20   2 -29   24.31    5.40
 -20  -2  28    2.85    3.91
  20  -2 -28    1.43    2.58
  20   2 -28   -2.78    2.08
  20   2 -28    0.74    4.04
 -20  -2  27   83.64   10.46
  20  -2 -27   88.56   10.42
  20   2 -27   75.55    9.00
  20   2 -27   74.76    9.34
 -20  -2  26    9.67    4.49
  20  -2 -26   10.43    4.62
  20   2 -26   19.44    4.82
  20   2 -26   24.43    6.39
 -20  -2  25   -1.54    2.73
  20  -2 -25    0.94    2.64
  20   2 -25    0.32    2.62
  20   2 -25   -1.57    2.77
 -20  -2  24   46.51    7.53
  20  -2 -24   51.26    7.88
  20   2 -24   39.50    6.84
  20  -2 -23   74.55    9.50
 -20  -2  23   77.53    9.71
  20   2 -23   59.54    8.51
 -20  -2  22   50.27    7.77
  20  -2 -22   37.33    6.90
  20   2 -22   44.58    7.27
  20  -2 -21    9.99    4.52
  20   2 -21    6.62    3.12
 -20  -2  21   10.65    4.65
  20  -2 -20    3.46    3.78
  20   2 -20    6.90    3.17
 -20  -2  20    5.86    3.08
  20  -2 -19   21.60    5.40
  20   2 -19   24.29    5.36
 -20  -2  19   27.11    5.76
  20  -2 -18   72.84    8.99
 -20  -2  18   89.74    9.61
  20   2 -18   78.05    9.03
  20  -2 -17    4.09    3.47
  20   2 -17    3.63    3.72
 -20  -2  17    7.97    3.56
  20  -2 -16   18.86    5.00
  20   2 -16   20.43    5.04
 -20  -2  16   16.48    4.30
  20  -2 -15   28.12    5.98
  20   2 -15   26.34    5.37
 -20  -2  15   29.32    5.59
  20  -2 -14   36.23    6.44
  20   2 -14   36.50    6.16
 -20  -2  14   30.92    5.70
  20  -2 -13  111.69   10.86
 -20  -2  13  104.20    9.78
  20   2 -13  102.32    9.82
  20  -2 -12   12.82    4.56
 -20  -2  12    5.82    2.91
  20   2 -12   14.92    4.69
  20  -2 -11  290.41   16.98
 -20  -2  11  278.29   15.57
  20   2 -11  294.23   16.34
  20  -2 -10   30.47    5.76
 -20  -2  10   30.83    5.56
  20   2 -10   29.87    5.78
  20  -2  -9  113.66   10.58
 -20  -2   9  110.71    9.81
  20   2  -9  129.37   10.76
  20  -2  -8   16.99    4.43
 -20  -2   8   20.68    4.59
  20   2  -8   24.26    5.26
  20  -2  -7   54.52    7.43
 -20  -2   7   55.80    7.07
  20   2  -7   58.61    7.60
  20  -2  -6  124.09   10.85
 -20  -2   6  123.68   10.42
  20   2  -6  135.69   11.18
  20  -2  -5   65.76    8.05
 -20  -2   5   54.42    6.96
  20   2  -5   60.77    7.83
  20  -2  -4  165.72   12.54
 -20  -2   4  174.44   12.16
  20   2  -4  169.24   10.36
  20   2  -4  166.98   12.62
 -20  -2   3  232.51   14.17
  20  -2  -3  222.63   14.49
  20   2  -3  207.04   11.37
  20   2  -3  232.47   14.73
 -20  -2   2  249.14   14.53
  20   2  -2  238.14   12.01
  20   2  -2  251.30   15.36
  20   2  -1  254.22   12.28
  20   2  -1  235.38   14.97
 -20  -2   1  250.83   18.54
  20   2   0   95.00    7.53
  20   2   0   95.37   10.05
 -20  -2   0  114.83   12.57
 -20  -2  -1    0.62    3.04
  20   2   1    5.44    3.26
 -20  -2  -2   58.48    9.51
  20   2   2   44.88    7.12
  20   2   3  242.62   15.65
 -20  -2  -3  209.28   16.99
 -20  -2  -4    0.29    3.09
  20   2   4    3.77    3.68
 -20  -2  -5   14.03    4.95
  20   2   5   18.82    5.15
  20   2   6   77.22    9.47
 -20  -2  -6   75.01   10.65
  20   2   7   57.99    8.37
 -20  -2  -7   53.83    9.11
  20   2   8   80.77    9.85
 -20  -2  -8   80.39   11.46
  20   2   9  121.27   12.14
 -20  -2  -9  120.47   13.80
  20   2  10   71.63    9.76
 -20  -2 -10   66.10   10.20
  20   2  11   55.86    9.00
 -20  -2 -11   56.41    9.72
 -20  -4  23   18.13    6.20
  20   4 -22   54.14    9.00
 -20  -4  22   51.90    9.36
  20   4 -21   13.76    5.78
 -20  -4  21    2.01    6.46
  20   4 -20    7.51    4.38
 -20  -4  20   14.54    5.96
  20   4 -19   16.23    6.26
 -20  -4  19   26.25    7.48
  20   4 -18   15.01    5.55
 -20  -4  18   18.83    5.92
  20   4 -17    1.42    3.93
 -20  -4  17    7.11    4.51
 -20  -4  16   -2.45    3.82
  20   4 -16    1.49    4.35
 -20  -4  15    4.30    3.84
  20   4 -15    3.33    4.06
 -20  -4  14    3.26    3.97
  20   4 -14   -3.01    3.58
 -20  -4  13   67.89   10.01
  20   4 -13   66.09    9.73
 -20  -4  12   -0.96    3.25
  20   4 -12    6.14    4.40
 -20  -4  11   10.29    5.02
  20   4 -11   14.15    5.49
 -20  -4  10   45.95    8.34
  20   4 -10   61.79    9.29
 -20  -4   9   15.21    6.40
  20   4  -9   16.82    5.37
 -20  -4   8  155.48   14.77
  20   4  -8  164.31   14.57
 -20  -4   7    9.49    4.71
  20   4  -7   13.00    6.12
 -20  -4   6    2.24    2.99
  20   4  -6    1.20    3.58
 -20  -4   5   16.41    5.72
  20   4  -5    6.10    4.34
 -20  -4   4    0.03    3.32
  20   4  -4   19.35    6.37
 -20  -4   3   60.26    9.44
  20   4  -3   74.02   10.15
 -20  -4   2   15.20    6.43
 -20  -4   2   11.27    5.34
  20   4  -2   18.88    6.09
 -20  -4   1    1.31    3.85
 -20  -4   1    4.62    5.49
  20   4  -1   11.57    5.80
 -20  -4   0   34.15    7.87
 -20  -4   0   45.97    8.73
  20   4   0   45.73    8.45
 -20  -4  -1   -0.08    3.33
 -20  -4  -1    0.54    3.84
  20   4   1    4.07    5.73
 -20  -4  -2   79.91   12.32
  20   4   2   79.97   10.61
  21   1 -32    5.53    3.19
  21  -1 -32   11.51    4.94
  21   1 -31    1.79    2.53
  21  -1 -31    7.00    4.12
  21   1 -30   41.19    6.82
  21  -1 -30   47.18    7.80
  21  -1 -29  129.53   12.45
  21   1 -29  103.11   10.49
  21   1 -28   36.83    6.79
  21  -1 -28   44.38    7.62
  21   1 -27   30.62    5.97
  21  -1 -27   40.68    7.44
  21   1 -26   21.50    4.95
  21  -1 -26   18.25    5.39
  21  -1 -26   18.28    5.34
  21  -1 -25    2.34    3.17
  21  -1 -25    4.28    3.20
  21   1 -25    2.37    2.69
  21  -1 -24   30.87    6.23
  21  -1 -24   28.88    6.16
  21   1 -24   27.09    5.39
  21  -1 -23  314.57   18.19
  21   1 -23  306.73   16.76
  21  -1 -23  313.27   17.73
  21  -1 -22   62.21    8.58
  21  -1 -22   47.23    7.25
  21   1 -22   44.79    7.02
  21   1 -22   51.79    7.34
  21  -1 -21  316.90   17.92
  21   1 -21  259.05   15.21
  21   1 -21  270.79   14.97
  21  -1 -21  270.83   16.33
  21  -1 -20    7.75    3.97
  21  -1 -20    1.66    2.47
  21   1 -20    5.09    3.43
  21   1 -20    5.22    3.40
  21  -1 -19   40.86    6.79
  21  -1 -19   31.79    5.70
  21   1 -19   28.32    5.10
  21   1 -19   21.68    5.32
  21  -1 -18  221.77   14.81
  21   1 -18  213.18   13.49
  21   1 -18  200.46   12.52
  21  -1 -18  182.23   13.26
  21  -1 -17  212.47   14.49
  21   1 -17  219.86   13.56
  21   1 -17  224.94   13.28
  21  -1 -17  192.03   13.57
  21  -1 -16  181.81   13.17
  21   1 -16  203.70   12.87
  21   1 -16  177.14   11.92
  21  -1 -16  197.87   13.49
  21  -1 -15  226.08   14.63
  21   1 -15  202.39   12.70
  21   1 -15  204.97   12.69
  21  -1 -15  178.13   12.89
  21  -1 -14  222.96   14.41
  21   1 -14  203.25   12.80
  21   1 -14  202.10   12.58
  21  -1 -14  203.71   13.52
  21  -1 -13    9.17    3.59
  21   1 -13    3.74    2.41
  21   1 -13   12.46    3.57
  21  -1 -12   74.17    8.35
  21   1 -12   70.15    7.45
  21   1 -12   81.05    7.76
  21  -1 -11  140.66   11.17
  21   1 -11  143.39   10.37
  21   1 -11  133.84   10.21
  21  -1 -10   62.96    7.81
  21   1 -10   70.65    7.42
  21   1 -10   55.27    6.76
  21  -1  -9   84.75    8.78
  21   1  -9   81.38    7.83
  21   1  -9   77.46    7.91
  21  -1  -8  524.55   21.01
  21   1  -8  509.46   19.47
  21  -1  -7  168.80   12.00
  21   1  -7  180.54   11.82
  21   1  -7  162.16   10.62
 -21   1   7  168.55   11.72
  21  -1  -6  207.88   13.23
  21   1  -6  250.02   13.87
  21   1  -6  257.33   13.11
 -21   1   6  230.05   13.60
  21  -1  -5  158.32   11.53
  21   1  -5  148.08   10.80
  21   1  -5  160.14   10.27
 -21   1   5  168.62   11.68
  21  -1  -4  117.05    9.92
  21  -1  -4  123.90    8.40
  21   1  -4  110.28    9.50
  21   1  -4  110.03    8.54
 -21   1   4  115.14    9.64
 -21   1   3   56.91    7.13
 -21  -1   3   67.89    9.34
  21  -1  -3   76.65    8.14
  21  -1  -3   83.94    7.38
  21   1  -3   84.51    8.47
  21   1  -3   81.96    7.39
  21  -1  -2  398.01   18.00
  21  -1  -2  369.63   15.07
  21   1  -2  363.64   17.19
  21   1  -2  356.31   14.81
 -21   1   2  348.29   17.13
 -21  -1   2  345.10   20.33
 -21  -1   1   26.42    6.02
  21  -1  -1   25.95    5.05
  21   1  -1   36.51    5.04
  21  -1  -1   30.12    4.77
  21   1  -1   35.71    6.05
 -21   1   1   40.39    6.09
 -21  -1   0    1.40    2.56
  21  -1   0    4.52    2.55
  21   1   0    5.41    2.64
  21   1   0    5.70    3.29
 -21   1   0    0.33    2.18
 -21  -1  -1   40.38    7.49
  21  -1   1   31.08    5.18
  21   1   1   45.83    6.67
 -21   1  -1   36.96    5.89
 -21  -1  -2   13.03    4.65
  21   1   2   16.37    4.63
 -21   1  -2   16.67    4.40
 -21  -1  -3   14.41    4.99
  21   1   3   16.81    4.88
 -21   1  -3   15.09    4.36
 -21  -1  -4    3.61    2.91
  21   1   4    4.39    3.39
 -21   1  -4   10.67    3.77
  21   1   5   21.67    5.47
 -21   1  -5   27.29    5.30
 -21  -1  -5   25.75    5.92
  21   1   6   34.27    6.40
 -21   1  -6   40.71    6.67
 -21  -1  -6   35.89    7.31
  21   1   7   26.59    6.14
 -21   1  -7   27.34    5.49
 -21  -1  -7   31.06    6.71
  21   1   8    0.95    3.07
 -21  -1  -8   -2.16    3.18
  21   1   9   15.67    4.92
 -21  -1  -9   21.52    5.86
  21   1  10  195.15   15.31
 -21  -1 -10  175.34   16.02
  21   1  11   16.79    5.37
 -21  -1 -11   10.71    5.33
  21   1  12   50.16    8.53
 -21  -1 -12   42.22    8.03
 -21  -3  29    4.16    4.41
  21   3 -29    1.91    3.50
 -21  -3  28    1.43    3.12
  21   3 -28    2.30    3.59
 -21  -3  27    8.05    5.35
  21   3 -27   -0.04    3.11
  21  -3 -26   -0.03    2.73
  21   3 -26    2.09    3.63
 -21  -3  26    4.28    4.04
  21  -3 -25    8.17    4.13
  21   3 -25    0.24    3.97
 -21  -3  25   -3.39    2.79
  21  -3 -24   44.77    7.87
  21   3 -24   61.90    9.20
 -21  -3  24   55.17    9.13
  21  -3 -23    3.01    3.42
  21   3 -23    5.91    3.71
 -21  -3  23    7.38    3.79
  21  -3 -22    7.58    4.14
  21   3 -22    9.80    4.72
 -21  -3  22    3.65    4.74
  21  -3 -21  127.79   13.16
 -21  -3  21  138.47   13.63
  21   3 -21  131.16   13.18
  21  -3 -20  183.55   15.82
 -21  -3  20  207.37   16.42
  21   3 -20  208.44   15.91
  21  -3 -19   13.52    5.70
  21   3 -19    5.28    3.79
 -21  -3  19   16.71    5.86
  21  -3 -18   21.85    6.27
  21   3 -18   15.93    5.15
 -21  -3  18   22.59    6.27
  21  -3 -17  237.35   17.63
 -21  -3  17  261.78   17.99
  21   3 -17  242.29   16.65
  21  -3 -16   70.83   10.06
  21   3 -16   52.64    8.33
 -21  -3  16   62.71    9.13
  21  -3 -15    8.68    4.50
 -21  -3  15   11.95    4.29
  21   3 -15    8.48    4.22
  21  -3 -14   -1.14    2.94
 -21  -3  14   -4.25    3.09
  21   3 -14    2.93    3.55
  21  -3 -13    9.33    4.52
 -21  -3  13    4.31    2.80
  21   3 -13   10.67    4.30
 -21  -3  12    4.25    3.36
  21   3 -12    8.36    3.95
 -21  -3  11    1.81    3.34
  21   3 -11    1.82    2.98
 -21  -3  10    3.61    2.51
  21   3 -10    1.08    3.12
 -21  -3   9   43.08    7.29
  21   3  -9   35.43    6.93
 -21  -3   8    0.97    3.00
  21   3  -8    2.50    3.54
 -21  -3   7    8.35    4.61
  21   3  -7   16.92    5.44
 -21  -3   6  277.07   17.70
  21   3  -6  303.98   18.44
 -21  -3   5  178.72   14.57
  21   3  -5  185.43   14.79
 -21  -3   4  266.79   17.46
  21   3  -4  284.10   17.92
 -21  -3   3  218.97   15.77
  21   3  -3  233.12   16.45
 -21  -3   2   46.91    9.18
 -21  -3   2   40.23    7.09
  21   3  -2   61.91    9.26
 -21  -3   1   85.26   11.84
 -21  -3   1   73.99    9.07
  21   3  -1   96.92   10.99
 -21  -3   0    3.52    3.13
  21   3   0   11.36    4.99
 -21  -3  -1   35.08    8.19
  21   3   1   29.05    6.81
 -21  -3  -2   70.01   10.95
  21   3   2   74.84    9.76
 -21  -3  -3   23.25    7.19
  21   3   3   25.46    6.26
 -21  -3  -4    4.76    4.53
  21   3   4    4.19    3.44
 -21  -3  -5    4.85    3.56
  21   3   5   -2.93    4.30
  21   3   6   75.12   10.09
  22   0 -31    6.44    4.00
  22   0 -30   74.94    9.38
  22   0 -29    3.52    3.37
  22   0 -28    4.85    3.41
  22   0 -27    5.65    3.32
  22   0 -26   41.22    7.07
  22   0 -25    3.58    3.52
  22   0 -24   37.61    6.56
  22   0 -23    1.70    2.72
  22   0 -22   17.12    4.41
  22   0 -21   10.51    4.31
  22   0 -20  436.98   20.29
  22   0 -19   12.99    5.16
  22   0 -18 1205.68   33.09
  22   0 -17   12.87    5.21
  22   0 -16   82.45    8.70
  22   0 -15    3.52    3.03
  22   0 -14   11.17    3.47
  22   0 -13    6.55    3.44
  22   0 -12   17.61    4.13
  22   0 -11    2.64    2.54
  22   0 -11   -0.01    1.89
  22   0 -10    7.25    2.85
  22   0 -10    4.30    2.24
  22   0  -9    6.32    4.49
  22   0  -9   10.77    4.23
  22   0  -8 1301.82   27.86
  22   0  -8 1319.09   31.78
  22   0  -7   -0.09    3.17
  22   0  -7   11.56    4.43
  22   0  -6   32.00    5.10
  22   0  -6   41.89    5.54
 -22   0   5   -0.46    3.40
  22   0  -5   -1.36    1.92
  22   0  -5    3.86    3.08
  22   0  -4  262.68   14.10
  22   0  -4  243.85   12.95
  22   0  -4  240.46   13.35
 -22   0   4  244.08   16.12
 -22   0   3   -1.17    2.21
  22   0  -3    2.72    2.12
  22   0  -3   -0.41    1.89
  22   0  -3    3.28    3.33
 -22   0   2    1.99    3.14
  22   0  -2    2.57    2.46
  22   0  -2   -1.02    1.77
 -22   0   1    3.53    2.95
  22   0  -1    3.68    2.37
  22   0  -1   -2.25    2.36
  22   0   0  202.03   12.10
  22   0   0  216.34   13.18
 -22   0   0  220.63   15.63
 -22   0  -1    3.77    3.87
  22   0   1    2.51    2.89
  22   0   2  328.24   16.77
 -22   0  -2  336.29   19.45
  22   0   3   -2.68    2.60
 -22   0  -3    5.50    3.84
  22   0   4  181.11   13.08
 -22   0  -4  170.78   14.22
  22   0   5   -2.39    2.76
 -22   0  -5    1.60    3.33
  22   0   6   40.00    6.51
 -22   0  -6   43.19    7.58
  22   0   7   -0.03    2.78
 -22   0  -7    0.83    2.92
 -22   0  -8   29.22    6.50
 -22   0  -9    1.93    2.29
 -22   0 -10  101.39   11.74
 -22   0 -11   -0.19    2.55
 -22   0 -12   42.00    7.81
  22  -2 -28    6.13    4.28
  22   2 -28    8.02    4.03
  22  -2 -27   17.81    5.49
  22   2 -27   11.57    4.23
  22  -2 -26    5.82    3.80
  22   2 -26    3.45    3.27
  22   2 -26    6.70    4.16
  22  -2 -25   99.93   11.38
  22   2 -25  116.53   11.08
  22   2 -25  121.39   12.01
  22  -2 -24  142.32   13.68
  22   2 -24  112.98   10.98
  22   2 -24  105.32   10.93
  22  -2 -23   15.67    5.33
  22   2 -23   15.76    5.78
  22   2 -23   17.20    5.12
  22  -2 -22  269.11   18.35
  22   2 -22  277.52   16.66
  22   2 -22  295.07   17.89
  22  -2 -21  175.34   14.95
  22   2 -21  202.30   14.06
  22   2 -21  172.98   13.58
  22  -2 -20    7.10    4.42
  22   2 -20    6.80    3.81
  22   2 -20    7.04    5.06
 -22  -2  20    1.51    2.61
  22  -2 -19    7.71    3.34
  22   2 -19   12.30    4.16
  22   2 -19   16.98    5.25
 -22  -2  19   14.42    4.75
  22  -2 -18   35.61    6.89
  22   2 -18   31.52    6.13
  22   2 -18   24.40    5.59
 -22  -2  18   27.25    5.48
  22  -2 -17  100.55   11.01
 -22  -2  17   96.47    9.99
  22   2 -17  103.82    9.90
  22   2 -17   92.61    9.78
  22  -2 -16   37.42    6.80
  22   2 -16   32.40    5.68
 -22  -2  16   45.85    6.92
  22   2 -16   37.84    6.78
  22  -2 -15   69.94    9.26
  22   2 -15   77.02    8.34
 -22  -2  15   79.53    8.64
  22   2 -15   67.69    8.34
  22  -2 -14    1.92    3.36
  22   2 -14    0.68    1.87
 -22  -2  14    0.59    2.30
  22   2 -14    4.75    3.34
  22  -2 -13    5.10    3.90
  22   2 -13    3.74    2.40
 -22  -2  13    2.56    2.51
  22   2 -13    0.29    2.94
  22  -2 -12   99.80   10.57
 -22  -2  12   80.24    8.80
  22   2 -12   81.23    8.30
  22   2 -12   93.30    9.88
  22  -2 -11   94.18   10.42
 -22  -2  11   88.03    8.98
  22   2 -11   76.78    8.08
  22   2 -11   90.26    9.57
  22  -2 -10   34.10    6.67
 -22  -2  10   39.28    5.91
  22   2 -10   29.27    6.10
  22   2 -10   35.64    5.66
  22  -2  -9   40.91    7.10
 -22  -2   9   41.12    6.37
  22   2  -9   38.92    6.67
  22   2  -9   44.13    6.16
  22  -2  -8   33.29    6.35
 -22  -2   8   26.77    5.11
  22   2  -8   31.20    6.15
  22   2  -8   29.27    5.15
  22  -2  -7    9.53    4.12
 -22  -2   7    5.30    3.18
  22   2  -7   -0.06    2.67
  22   2  -7    7.18    3.19
  22  -2  -6   40.54    6.85
 -22  -2   6   33.72    5.76
  22   2  -6   42.47    7.03
  22   2  -6   42.30    5.91
  22  -2  -5   29.48    6.26
 -22  -2   5   19.86    4.67
  22   2  -5   20.32    5.20
  22   2  -5   20.48    4.38
 -22  -2   4  116.16   10.38
  22  -2  -4   95.70   10.50
  22   2  -4  110.65    8.78
  22   2  -4  124.58   11.22
 -22  -2   3   31.49    7.46
  22  -2  -3   24.15    5.58
  22   2  -3   41.01    7.16
  22   2  -3   34.75    5.17
 -22  -2   2   11.61    5.12
  22   2  -2   15.46    5.61
  22   2  -2    8.98    2.89
  22   2  -1  344.67   18.82
 -22  -2   1  319.00   21.61
  22   2   0  179.48   13.84
 -22  -2   0  152.87   15.12
 -22  -2  -1    1.67    3.14
  22   2   1    5.28    3.86
  22   2   2  160.00   13.28
 -22  -2  -2  140.51   14.70
 -22  -2  -3    0.28    3.22
  22   2   3    2.60    3.64
 -22  -2  -4   11.85    4.96
  22   2   4    0.15    3.04
  22   2   5   65.28    9.19
 -22  -2  -5   47.49    8.98
  22   2   6   40.62    7.19
 -22  -2  -6   40.40    8.50
  22   2   7   26.49    6.33
 -22  -2  -7   35.76    8.30
  22   2   8   19.07    6.12
 -22  -4  20   11.55    7.22
 -22  -4  19   77.43   11.48
 -22  -4  18   11.81    6.27
 -22  -4  17   38.80    9.66
  22   4 -17   61.64   10.25
 -22  -4  16  134.75   14.27
  22   4 -16  129.34   13.81
 -22  -4  15   16.94    6.46
  22   4 -15   23.66    6.42
 -22  -4  14   29.06    6.98
  22   4 -14   46.07    8.36
 -22  -4  13   19.73    5.89
  22   4 -13   18.32    5.42
 -22  -4  12   -9.69    5.39
  22   4 -12   -0.56    3.74
 -22  -4  11   12.33    4.61
  22   4 -11   18.62    6.40
 -22  -4  10  197.33   16.78
  22   4 -10  177.92   15.63
 -22  -4   9   63.49   10.40
  22   4  -9   90.78   11.89
 -22  -4   8    0.12    3.87
  22   4  -8   19.80    6.24
 -22  -4   7   27.25    7.45
  22   4  -7   50.01    9.06
 -22  -4   6  340.77   22.05
  22   4  -6  376.80   22.57
 -22  -4   5  129.70   14.22
 -22  -4   4   54.12   10.03
 -22  -4   3  241.43   18.44
 -22  -4   2   12.89    5.54
 -22  -4   1   -0.88    3.38
  23   1 -29    7.86    3.95
  23  -1 -29   14.18    5.09
  23   1 -28   48.07    7.75
  23  -1 -28   42.04    7.79
  23  -1 -27  127.91   12.67
  23   1 -27  126.48   11.65
  23   1 -26   18.08    5.24
  23  -1 -26   28.87    6.52
  23   1 -25   50.12    7.53
  23  -1 -25   58.61    8.87
  23  -1 -24  308.25   19.20
  23   1 -24  288.35   17.34
  23   1 -23   17.83    5.11
  23  -1 -23   23.75    6.39
  23   1 -22   43.40    6.96
  23  -1 -22   41.27    7.27
  23  -1 -22   35.58    6.93
  23  -1 -21  257.62   17.21
  23   1 -21  224.45   14.89
  23  -1 -21  222.56   15.51
  23   1 -20   41.29    7.00
  23  -1 -20   42.07    7.51
  23  -1 -20   39.34    6.85
  23  -1 -19  157.87   13.29
  23   1 -19  145.72   12.09
  23   1 -18   12.16    4.56
  23  -1 -18    7.57    4.93
  23   1 -17   10.43    3.85
  23  -1 -17   12.46    4.10
  23   1 -17    6.96    2.99
  23   1 -16    5.37    3.63
  23  -1 -16    9.02    4.21
  23   1 -16   -0.54    2.22
  23  -1 -15   88.05    9.77
  23   1 -15   80.24    8.37
  23   1 -15   95.82    8.83
  23   1 -14   52.84    7.04
  23  -1 -14   54.36    7.49
  23   1 -14   52.41    6.70
  23   1 -13   14.75    4.44
  23  -1 -13   18.14    5.16
  23   1 -13   12.48    3.68
  23   1 -12   49.17    6.62
  23  -1 -12   56.50    7.98
  23   1 -12   50.50    6.69
  23  -1 -11  110.68   10.60
  23   1 -11  117.73    9.88
  23   1 -11  100.47    9.14
  23   1 -10   13.72    3.98
  23  -1 -10   14.94    5.20
  23   1 -10   10.69    3.98
  23   1  -9   14.35    4.07
  23  -1  -9   15.04    4.81
  23   1  -9   15.19    3.87
  23  -1  -8   76.79    8.73
  23   1  -8   68.10    7.74
  23   1  -8   64.49    7.18
  23  -1  -7   72.12    8.60
  23   1  -7   78.27    8.46
  23   1  -7   82.35    8.02
  23   1  -6    5.99    2.71
  23  -1  -6    3.98    2.90
  23   1  -6   10.24    4.15
  23  -1  -5    7.90    3.86
  23   1  -5    3.27    2.08
  23   1  -5    5.01    3.33
 -23  -1   4   38.22    7.97
  23  -1  -4   28.79    5.63
  23   1  -4   30.02    4.94
  23   1  -4   20.19    4.64
 -23  -1   3   11.36    4.18
  23  -1  -3   10.29    3.68
  23   1  -3    6.28    3.11
  23   1  -3    6.95    3.44
 -23  -1   2   58.15    9.03
  23  -1  -2   70.74    8.26
  23   1  -2   64.58    7.89
  23   1  -2   59.31    6.48
 -23  -1   1    8.50    4.48
  23  -1  -1    6.43    3.05
  23   1  -1   11.67    4.00
 -23  -1   0   -0.56    3.36
  23   1   0    3.36    2.89
 -23  -1  -1   77.66   10.51
  23   1   1   72.92    8.72
 -23  -1  -2   22.82    6.18
  23   1   2   17.30    4.69
  23   1   3   13.29    4.76
 -23  -1  -3   15.93    5.15
  23   1   4  118.65   11.60
 -23  -1  -4  121.71   13.15
  23   1   5   -0.23    3.02
 -23  -1  -5   10.02    5.42
  23   1   6   50.84    8.23
 -23  -1  -6   58.74    9.66
  23   1   7  105.73   11.35
 -23  -1  -7   84.27   11.31
  23   1   8   53.58    8.55
 -23  -1  -8   46.20    8.83
  23   3 -27   54.60    9.10
  23   3 -26   12.08    5.42
  23   3 -25   -0.38    3.25
  23   3 -24    5.12    3.41
 -23  -3  24    2.27    3.09
  23   3 -23    8.82    4.71
 -23  -3  23   11.57    4.50
  23   3 -22    4.57    3.59
 -23  -3  22   -0.22    3.10
  23  -3 -21    1.13    3.80
  23   3 -21    3.27    3.99
 -23  -3  21    8.42    4.83
  23  -3 -20   11.36    5.19
  23   3 -20    5.81    4.71
 -23  -3  20    2.93    4.47
  23  -3 -19    1.62    3.59
  23   3 -19    3.61    4.38
 -23  -3  19    9.14    4.36
  23  -3 -18   18.10    5.80
 -23  -3  18   24.70    5.78
  23   3 -18   13.43    5.58
  23  -3 -17   75.95   10.38
 -23  -3  17   76.28    9.59
  23   3 -17   79.99   10.10
  23  -3 -16    3.18    3.77
 -23  -3  16    5.91    4.40
  23   3 -16   11.13    6.31
  23  -3 -15  184.29   16.48
 -23  -3  15  205.96   15.99
  23   3 -15  196.64   15.72
  23  -3 -14   14.29    5.86
 -23  -3  14    9.22    4.06
  23   3 -14    8.36    6.49
 -23  -3  13    7.04    3.53
  23   3 -13    6.51    4.26
 -23  -3  12   21.90    5.41
  23   3 -12   20.10    6.07
 -23  -3  11   66.56    9.30
  23   3 -11   65.22    9.73
 -23  -3  10   80.53    9.74
  23   3 -10  103.41   11.56
 -23  -3   9    4.47    4.86
  23   3  -9    9.51    4.95
 -23  -3   8  273.31   17.99
  23   3  -8  258.28   17.53
 -23  -3   7   67.59    8.98
  23   3  -7   86.55   11.15
 -23  -3   6   -1.01    2.52
  23   3  -6    5.50    5.36
 -23  -3   5   72.73   10.27
  23   3  -5   99.52   11.38
 -23  -3   4  160.53   14.14
  23   3  -4  156.01   11.23
  23   3  -4  161.85   14.14
 -23  -3   3  111.58   11.43
  23   3  -3  105.98   11.83
 -23  -3   3  120.82   14.53
 -23  -3   2   28.31    7.63
  23   3  -2   28.76    7.06
 -23  -3   1    4.27    5.06
  23   3  -1    8.05    4.44
  23   3   0  185.95   15.57
 -23  -3   0  166.51   17.01
  23   3   1   92.42   11.11
  24   0 -28   66.50    9.07
  24   0 -27    7.02    4.07
  24   0 -26   72.37    9.21
  24   0 -25    0.64    2.73
  24   0 -24  109.36   11.32
  24   0 -23    4.41    4.31
  24   0 -22  279.18   17.33
  24   0 -21    6.38    4.60
  24   0 -20  482.54   22.36
  24   0 -19    3.60    3.77
  24   0 -18  196.50   14.31
  24   0 -17    4.57    3.99
  24   0 -16   93.26    9.67
  24   0 -15    3.40    3.18
  24   0 -14  277.18   16.25
  24   0 -13    0.33    2.37
  24   0 -12  130.57   11.01
  24   0 -11    0.69    2.27
  24   0 -10  119.62   10.35
  24   0  -9    1.15    2.94
  24   0  -8    0.33    2.16
 -24   0   7    0.60    3.15
  24   0  -7    7.90    3.87
  24   0  -6  496.50   20.70
  24   0  -6  470.36   18.29
  24   0  -6  476.53   20.05
 -24   0   6  496.85   24.11
 -24   0   5   -0.05    3.30
  24   0  -5    0.13    1.83
  24   0  -5    2.32    3.31
 -24   0   4    6.71    2.73
  24   0  -4    9.04    3.38
  24   0  -4    8.30    3.56
  24   0  -3   -1.14    1.80
  24   0  -3   -3.09    2.22
 -24   0   2   23.16    6.02
  24   0  -2   23.45    5.04
 -24   0   1    5.59    3.52
  24   0  -1    1.37    2.91
  24   0   0   46.15    6.68
 -24   0   0   52.00    8.29
  24   0   1    4.53    3.40
 -24   0  -1    6.05    4.04
  24   0   2   87.11    9.24
 -24   0  -2   92.10   11.13
  24   0   3   -2.40    2.44
 -24   0  -3    3.90    3.28
  24   0   4   23.22    5.19
 -24   0  -4   12.95    4.43
  24   0   5    1.94    3.76
 -24   0  -5   -1.68    2.42
  24   0   6   86.21   10.13
 -24   0  -6   63.48    9.36
 -24   0  -7    3.80    4.19
 -24   0  -8  291.63   20.17
 -24   0  -9   -1.90    2.78
  24  -2 -24  104.99   12.28
  24   2 -24   93.84   10.47
  24  -2 -23   20.41    6.20
  24   2 -23   21.19    5.82
  24  -2 -22    2.70    3.61
  24   2 -22    0.24    2.84
  24   2 -22    3.72    3.54
  24  -2 -21    0.20    2.81
  24   2 -21    3.16    3.80
  24   2 -21    2.79    3.60
  24  -2 -20   47.91    8.55
  24   2 -20   44.38    7.42
  24   2 -20   48.07    7.28
  24  -2 -19    2.70    3.14
  24   2 -19    3.69    3.79
  24   2 -19    3.16    3.19
  24  -2 -18   -0.89    2.70
  24   2 -18    1.92    3.67
  24   2 -18    1.71    2.91
  24  -2 -17   19.05    5.63
  24   2 -17   18.66    5.34
  24   2 -17   22.41    5.10
  24  -2 -16  105.58   11.87
  24   2 -16   97.96    9.82
  24   2 -16  108.37   10.84
  24  -2 -15   12.13    5.08
  24   2 -15   11.55    4.48
  24   2 -15    8.11    3.63
  24  -2 -14   47.17    7.93
  24   2 -14   48.32    7.49
  24   2 -14   47.43    6.85
  24  -2 -13    4.85    3.56
  24   2 -13    6.71    4.36
  24   2 -13   -0.22    2.51
  24  -2 -12   32.38    7.37
  24   2 -12   47.00    8.22
  24   2 -12   43.08    6.45
  24  -2 -11  327.74   19.73
  24   2 -11  327.90   16.82
  24   2 -11  345.80   18.98
  24  -2 -10   25.40    6.16
  24   2 -10   34.70    6.60
  24   2 -10   38.26    6.19
  24  -2  -9   29.71    6.08
  24   2  -9   37.07    6.89
  24   2  -9   47.17    6.57
  24  -2  -8  121.06   11.98
  24   2  -8  128.41   10.31
  24   2  -8  117.40   11.49
  24  -2  -7   15.03    4.82
  24   2  -7   14.97    5.54
  24   2  -7   16.95    4.26
  24  -2  -6   14.45    4.93
  24   2  -6   17.03    5.24
  24   2  -6   12.20    3.65
  24  -2  -5    2.86    2.53
  24   2  -5   -3.73    2.93
  24   2  -5    3.62    2.74
  24   2  -4   11.67    3.84
 -24  -2   4    9.00    5.08
  24  -2  -4   12.13    4.83
  24   2  -4   14.01    4.97
 -24  -2   3   77.65   11.79
  24   2  -3   95.94   10.34
 -24  -2   2    1.24    2.97
  24   2  -2    3.58    3.13
 -24  -2   1   12.05    4.46
  24   2  -1   16.94    5.37
 -24  -2   0    4.92    3.67
  24   2   0    9.97    4.46
 -24  -2  -1   11.72    5.26
  24   2   1   13.61    5.30
 -24  -2  -2   13.34    4.98
  24   2   2   24.20    6.15
 -24  -2  -3   90.47   12.50
  24   2   3   67.53    9.25
  24   2   4  112.40   12.08
 -24  -4  14   -9.83    5.23
 -24  -4  13   -4.47    4.72
 -24  -4  12    5.98    4.29
 -24  -4  11   87.66   11.75
 -24  -4  10   11.71    9.99
 -24  -4   9  257.98   20.11
  25   1 -25   30.26    6.88
  25  -1 -25   30.72    7.33
  25   1 -24    6.63    3.35
  25  -1 -24   16.35    5.38
  25   1 -23   63.30    8.89
  25  -1 -23   57.82    9.14
  25  -1 -22  327.86   20.32
  25   1 -22  335.99   19.12
  25   1 -21   36.68    7.05
  25  -1 -21   40.14    7.98
  25   1 -20   -2.24    2.40
  25  -1 -20    9.36    5.22
  25  -1 -19  108.17   11.68
  25   1 -19   88.90    9.71
  25   1 -18    3.47    2.75
  25  -1 -18   11.28    4.70
  25   1 -17    4.37    2.52
  25  -1 -17    0.07    3.16
  25   1 -16   11.05    3.93
  25  -1 -16   13.51    4.80
  25   1 -15   24.25    5.20
  25  -1 -15   33.67    6.53
  25   1 -14   17.60    5.23
  25  -1 -14    9.23    3.78
  25   1 -13   66.47    8.20
  25  -1 -13   67.90    9.19
  25  -1 -12  345.95   19.50
  25   1 -12  327.21   16.54
  25   1 -12  314.13   16.88
  25   1 -11   15.81    4.58
  25  -1 -11   28.20    6.07
  25   1 -11   33.21    6.03
  25  -1 -10  139.72   12.36
  25   1 -10  126.21   10.60
  25   1 -10  135.02   10.92
  25  -1  -9   37.18    7.03
  25   1  -9   41.14    6.26
  25   1  -9   41.99    6.52
  25  -1  -8   30.56    6.46
  25   1  -8   17.83    4.43
  25   1  -8   18.70    4.69
  25  -1  -7    0.03    2.33
  25   1  -7    5.39    2.43
  25   1  -7    0.07    2.79
 -25  -1   6   46.87    8.60
  25  -1  -6   41.01    6.92
  25   1  -6   29.85    5.16
  25   1  -6   35.89    6.40
  25  -1  -5  175.40   13.58
  25   1  -5  179.44   12.90
  25   1  -5  181.50   12.30
 -25  -1   5  192.79   16.83
 -25  -1   4    5.70    4.09
  25  -1  -4    4.57    3.74
  25   1  -4    3.16    2.35
  25   1  -4    4.08    3.31
  25  -1  -3  144.62   12.51
  25   1  -3  171.43   13.07
 -25  -1   3  145.12   14.64
 -25  -1   2    8.84    4.51
  25   1  -2    9.78    4.84
 -25  -1   1   20.12    5.84
  25   1  -1   33.62    6.36
 -25  -1   0   10.97    4.49
  25   1   0    1.05    2.93
 -25  -1  -1   87.54   11.31
  25   1   1   84.16    9.99
  25   1   2   13.31    4.69
 -25  -1  -2   11.76    4.98
  25   1   3    0.79    3.32
 -25  -1  -3    1.65    3.09
  25   1   4   45.78    8.01
 -25  -1  -4   39.07    8.07
  25   1   5    7.54    4.48
  25   3 -23    8.65    5.75
  25   3 -22   12.26    4.88
  25   3 -21   35.24    8.02
  25   3 -20   86.08   10.64
  25   3 -19   22.23    6.20
  25   3 -18   19.14    5.69
  25   3 -17   22.27    6.43
  25   3 -16  103.04   12.03
  25   3 -15    4.45    4.30
  25   3 -14  154.36   14.27
  25   3 -13   59.88    8.17
  25   3 -13   82.12   10.79
  25   3 -12   30.50    6.01
  25   3 -12   41.20    8.37
  25   3 -11   94.56    9.80
  25   3 -11  116.89   13.50
  25   3 -10  369.25   18.65
  25   3 -10  374.78   21.78
  25   3  -9   96.31    9.90
  25   3  -9  129.72   13.83
  25   3  -8  118.42   10.64
  25   3  -8  119.38   12.58
  25   3  -7   49.52    8.53
  25   3  -7   47.23    6.84
  25   3  -6    7.03    5.42
  25   3  -5   26.32    6.65
  26   0 -23    6.61    4.38
  26   0 -22    7.94    4.57
  26   0 -21    1.04    2.55
  26   0 -20    9.20    4.68
  26   0 -19    2.65    3.29
  26   0 -18  124.38   11.82
  26   0 -17    1.32    2.31
  26   0 -16    4.32    3.76
  26   0 -15    3.62    2.76
  26   0 -14    7.14    3.28
  26   0 -13    0.54    2.20
  26   0 -12   85.36    9.62
  26   0 -11    3.31    3.17
  26   0 -10   28.75    6.13
  26   0 -10   13.71    4.35
  26   0  -9    2.71    3.50
 -26   0   9   -1.92    3.06
  26   0  -9    2.94    2.76
 -26   0   8    9.64    4.56
  26   0  -8   11.93    4.22
  26   0  -8    2.61    2.60
 -26   0   7    0.01    3.71
  26   0  -7    2.04    2.44
 -26   0   6   74.89    9.95
  26   0  -6   79.82    9.03
 -26   0   5    2.58    3.75
  26   0  -5    7.16    3.83
 -26   0   4   33.84    6.38
 -26   0   3   -0.09    3.31
 -26   0   2   32.99    6.48
 -26   0   1   -0.03    2.52
 -26   0   0  118.40   12.56
  26   0   2  225.67   15.53
  26   0   3    6.51    3.82
  26   0   4    7.43    4.20
  26  -2 -19   69.37   10.27
  26   2 -19   59.40    8.38
  26  -2 -18   16.24    6.31
  26   2 -18   12.04    4.54
  26  -2 -17   39.18    8.09
  26   2 -17   48.69    7.48
  26   2 -17   52.99    7.91
  26  -2 -16    4.95    3.95
  26   2 -16    2.18    2.95
  26   2 -16    5.85    3.63
  26  -2 -15   24.97    6.42
  26   2 -15   20.28    5.28
  26   2 -15   24.06    5.18
  26  -2 -14   -0.64    2.68
  26   2 -14    5.31    3.77
  26   2 -14    2.24    3.43
  26  -2 -13    6.21    4.19
  26   2 -13    6.87    3.98
  26   2 -13   12.23    4.26
  26  -2 -12   31.63    7.05
  26   2 -12   29.34    6.38
  26   2 -12   25.61    5.42
  26  -2 -11   77.19   10.25
  26   2 -11   64.73    8.76
  26   2 -11   56.21    7.67
  26  -2 -10    6.73    4.31
  26   2 -10    4.24    3.72
  26   2 -10    6.97    3.75
  26   2  -9   64.68    7.84
  26  -2  -9   60.71    9.31
  26   2  -9   67.80    8.85
  26   2  -8    2.73    3.04
  26  -2  -8    4.90    3.43
  26   2  -8    4.91    4.00
  26   2  -7   22.26    5.05
  26  -2  -7   29.80    6.90
  26   2  -7   43.37    7.53
 -26  -2   6   28.22    7.77
  26  -2  -6   26.80    6.23
  26   2  -6   32.61    7.14
 -26  -2   5   78.25   12.05
  26   2  -5   58.01    8.85
 -26  -2   4   98.14   12.99
  26   2  -4  100.71   10.99
 -26  -2   3   58.23   10.44
  26   2  -3   48.78    8.30
  26   2  -2  163.72   14.32
  26   2  -1  124.01   12.67
  27  -1 -20    9.59    5.16
  27   1 -20    5.75    3.89
  27  -1 -19    7.06    4.42
  27   1 -19   11.61    5.18
  27  -1 -18  136.75   13.62
  27   1 -18  128.41   12.15
  27  -1 -17    8.47    4.27
  27   1 -17    4.86    3.73
  27  -1 -16   11.26    4.96
  27   1 -16   13.28    4.41
  27  -1 -15   92.52   11.15
  27   1 -15   96.74   10.36
  27  -1 -14   12.90    4.92
  27   1 -14    6.53    3.19
  27  -1 -13    7.74    4.31
  27   1 -13    3.77    3.22
  27  -1 -12   21.97    5.93
  27   1 -12   21.67    5.08
  27  -1 -11   39.97    7.31
  27   1 -11   52.61    7.51
  27  -1 -10   79.62    9.95
  27   1 -10   76.38    9.05
  27  -1  -9   11.07    4.61
  27   1  -9    4.14    3.47
 -27  -1   8    1.35    3.46
  27  -1  -8    0.25    2.50
  27   1  -8    1.41    2.10
 -27  -1   7   15.14    5.69
  27  -1  -7    9.32    3.44
  27   1  -7    9.32    3.79
 -27  -1   6    8.99    5.17
  27  -1  -6    9.72    4.11
  27   1  -6    9.41    3.80
 -27  -1   5   -1.92    2.76
  27   1  -5    1.83    2.83
 -27  -1   4    8.36    4.26
  27   1  -4   16.50    5.16
 -27  -1   3  104.26   12.84
  27   1  -3  103.23   10.57
 -27  -1   2    5.29    4.41
  27   1  -2   12.64    5.24
 -27  -1   1   91.72   12.26
  27   1  -1  101.93   10.96
  27   1   0  142.83   13.15
  27   3  -9   16.30    5.34
  28   0 -18    3.65    3.10
  28   0 -17   -2.03    3.07
  28   0 -16    4.49    3.35
  28   0 -15    7.57    3.98
  28   0 -15   -1.02    2.39
  28   0 -14   65.62    9.18
  28   0 -14   48.70    7.71
  28   0 -13   -1.34    2.46
  28   0 -13    0.41    2.36
  28   0 -12    3.17    3.73
  28   0 -12    2.78    3.04
  28   0 -11    3.58    3.69
  28   0 -10  221.34   15.87
  28   0  -9    4.25    4.39
  28   0  -8   32.67    6.45
  28   0  -7    1.37    2.70
  28   2 -13   30.45    6.21
  28   2 -12   55.89    7.94
  28   2 -11   42.06    6.98
  28   2 -11   44.84    7.58
  28   2 -10    2.93    2.76
  28   2 -10    3.45    5.04
  28   2  -9    9.68    4.81
  28  -2  -9    5.00    4.35
  28   2  -9   11.66    5.20
  28  -2  -8  163.86   15.19
  28   2  -8  171.90   14.18
  28  -2  -7    5.56    4.48
  29   1 -13   54.52    8.19
  29   1 -12    7.79    3.92
  29  -1 -11   14.09    4.80
  29   1 -11    8.66    3.74
 -29  -1  10    8.10    4.81
  29  -1 -10   15.28    4.87
  29   1 -10    6.02    3.31
  29  -1  -9   69.32    9.99
  29  -1  -8  142.96   13.83
   0   0   0    0.00    0.00

TITL 9792_bs-403-1 in C2/c
REM C2/c (#15 in standard setting)
CELL 0.71073  20.421625   4.821330  25.839800  90.0000 111.7428  90.0000
ZERR    7.00   0.001141   0.000206   0.001503   0.0000   0.0067   0.0000
LATT  7
SYMM -x, y,-z+1/2
SFAC C H N O
UNIT 84.00 98.00 28.00 14.00
TREF
HKLF 4
END
_computing_structure_solution     'SHELXT 2018/2 (Sheldrick, 2018)'
;
_shelx_hkl_checksum                67020
_olex2_submission_special_instructions  'No special instructions were received'
loop_
  _twin_individual_id
  _twin_individual_mass_fraction_refined
 1 0.9982(4)
 2 0.0018(4)

data_1b
_audit_creation_date               2021-05-22
_audit_creation_method
;
Olex2 1.3
(compiled 2020.11.12 svn.r5f609507 for OlexSys, GUI svn.r6272)
;
_shelx_SHELXL_version_number       '2018/3'
_audit_contact_author_address      ?
_audit_contact_author_email        ?
_audit_contact_author_name         ''
_audit_contact_author_phone        ?
_publ_contact_author_id_orcid      ?
_publ_section_references
;
Dolomanov, O.V., Bourhis, L.J., Gildea, R.J, Howard, J.A.K. & Puschmann, H.
 (2009), J. Appl. Cryst. 42, 339-341.

Sheldrick, G.M. (2015). Acta Cryst. C71, 3-8.
;
_chemical_name_common              ?
_chemical_name_systematic          ?
_chemical_formula_moiety           'C11 H13 N5 O2'
_chemical_formula_sum              'C11 H13 N5 O2'
_chemical_formula_weight           247.26
_chemical_melting_point            ?
_chemical_oxdiff_formula           'C11 H13 N5 O2'
loop_
  _atom_type_symbol
  _atom_type_description
  _atom_type_scat_dispersion_real
  _atom_type_scat_dispersion_imag
  _atom_type_scat_source
 'C' 'C' 0.0181 0.0091 'International Tables Vol C Tables 4.2.6.8 and 6.1.1.4'
 'H' 'H' 0.0000 0.0000 'International Tables Vol C Tables 4.2.6.8 and 6.1.1.4'
 'N' 'N' 0.0311 0.0180 'International Tables Vol C Tables 4.2.6.8 and 6.1.1.4'
 'O' 'O' 0.0492 0.0322 'International Tables Vol C Tables 4.2.6.8 and 6.1.1.4'

_shelx_space_group_comment
;
The symmetry employed for this shelxl refinement is uniquely defined
by the following loop, which should always be used as a source of
symmetry information in preference to the above space-group names.
They are only intended as comments.
;
_space_group_crystal_system        'monoclinic'
_space_group_IT_number             15
_space_group_name_H-M_alt          'C 1 2/c 1'
_space_group_name_Hall             '-C 2yc'
loop_
  _space_group_symop_operation_xyz
 'x, y, z'
 '-x, y, -z+1/2'
 'x+1/2, y+1/2, z'
 '-x+1/2, y+1/2, -z+1/2'
 '-x, -y, -z'
 'x, -y, z-1/2'
 '-x+1/2, -y+1/2, -z'
 'x+1/2, -y+1/2, z-1/2'

_cell_length_a                     20.2667(8)
_cell_length_b                     4.8772(2)
_cell_length_c                     25.3025(9)
_cell_angle_alpha                  90
_cell_angle_beta                   109.643(4)
_cell_angle_gamma                  90
_cell_volume                       2355.47(17)
_cell_formula_units_Z              8
_cell_measurement_reflns_used      5783
_cell_measurement_temperature      100.0
_cell_measurement_theta_max        71.0240
_cell_measurement_theta_min        3.6810
_shelx_estimated_absorpt_T_max     0.913
_shelx_estimated_absorpt_T_min     0.877
_exptl_absorpt_coefficient_mu      0.839
_exptl_absorpt_correction_T_max    1.00000
_exptl_absorpt_correction_T_min    0.42387
_exptl_absorpt_correction_type     multi-scan
_exptl_absorpt_process_details
;
CrysAlisPro 1.171.39.35a (Rigaku Oxford Diffraction, 2017)
Empirical absorption correction using spherical harmonics,
 implemented in SCALE3 ABSPACK scaling algorithm.
;
_exptl_absorpt_special_details     ?
_exptl_crystal_colour              'clear light yellow'
_exptl_crystal_colour_lustre       clear
_exptl_crystal_colour_modifier     light
_exptl_crystal_colour_primary      yellow
_exptl_crystal_density_diffrn      1.395
_exptl_crystal_density_meas        ?
_exptl_crystal_density_method      ?
_exptl_crystal_description         block
_exptl_crystal_F_000               1040
_exptl_crystal_size_max            0.16
_exptl_crystal_size_mid            0.15
_exptl_crystal_size_min            0.11
_exptl_transmission_factor_max     ?
_exptl_transmission_factor_min     ?
_diffrn_reflns_av_R_equivalents    0.1014
_diffrn_reflns_av_unetI/netI       0.0401
_diffrn_reflns_Laue_measured_fraction_full  1.000
_diffrn_reflns_Laue_measured_fraction_max  0.995
_diffrn_reflns_limit_h_max         24
_diffrn_reflns_limit_h_min         -24
_diffrn_reflns_limit_k_max         6
_diffrn_reflns_limit_k_min         -5
_diffrn_reflns_limit_l_max         31
_diffrn_reflns_limit_l_min         -31
_diffrn_reflns_number              24114
_diffrn_reflns_point_group_measured_fraction_full  1.000
_diffrn_reflns_point_group_measured_fraction_max  0.995
_diffrn_reflns_theta_full          67.684
_diffrn_reflns_theta_max           72.421
_diffrn_reflns_theta_min           3.710
_diffrn_ambient_environment        N~2~
_diffrn_ambient_temperature        100(2)
_diffrn_detector                   'CCD plate'
_diffrn_detector_area_resol_mean   ?
_diffrn_detector_type              HyPix3000
_diffrn_measured_fraction_theta_full  1.000
_diffrn_measured_fraction_theta_max  0.995
_diffrn_measurement_details
;
List of Runs (angles in degrees, time in seconds):

  # Type    Start    End  Width  t~exp~   \w     \q     \k     \f   Frames
--------------------------------------------------------------------------
  1  \w    -71.00  12.00   0.50    0.20    --  -41.22 107.00-154.00  166
  2  \w    -11.00  16.00   0.50    0.20    --   41.22-107.00 107.00   54
  3  \w     39.00  66.00   0.50    0.39    --  101.00-107.00 107.00   54
  4  \w     94.00 150.00   0.50    0.39    --  101.00 107.00-154.00  112
  5  \w   -104.00 -68.00   0.50    0.20    --  -41.22 -54.00-150.00   72
  6  \w   -105.00 -78.00   0.50    0.20    --  -41.22 -11.00-150.00   54
  7  \w    -94.00 -24.00   0.50    0.20    --  -41.22 -54.00-120.00  140
  8  \w   -101.00 -24.00   0.50    0.20    --  -41.22 -54.00 -30.00  154
  9  \w    -49.00 -24.00   0.50    0.20    --  -41.22 -54.00-150.00   50
 10  \w    -67.00 -39.00   0.50    0.20    --  -41.22 -11.00-150.00   56
 11  \w    -10.00  32.00   0.50    0.20    --  -41.22  11.00-150.00   84
 12  \w    -48.00  24.00   0.50    0.20    --  -41.22  32.00 150.00  144
 13  \w    -61.00 -31.00   0.50    0.20    --  -41.22 -21.00 -30.00   60
 14  \w    -66.00 -10.00   0.50    0.20    --  -41.22  77.00   0.00  112
 15  \w    -15.00  77.00   0.50    0.20    --   41.22-104.00  90.00  184
 16  \w     81.00 106.00   0.50    0.20    --   41.22  77.00-180.00   50
 17  \w     22.00  77.00   0.50    0.20    --   41.22  77.00-180.00  110
 18  \w    -21.00  12.00   0.50    0.20    --   41.22 -77.00 -30.00   66
 19  \w     79.00 104.00   0.50    0.20    --   41.22  54.00-180.00   50
 20  \w     20.00  68.00   0.50    0.20    --   41.22 -89.00 150.00   96
 21  \w     25.00  61.00   0.50    0.20    --   41.22  54.00-180.00   72
 22  \w    -16.00   9.00   0.50    0.20    --   41.22 -89.00 150.00   50
 23  \w     21.00  90.00   0.50    0.20    --   41.22  65.00 -60.00  138
 24  \w     44.00  79.00   0.50    0.20    --   41.22-107.00 107.00   70
 25  \w     20.00  64.00   0.50    0.20    --   41.22 -77.00 -30.00   88
 26  \w     85.00 112.00   0.50    0.39    --  101.00 -59.00 -60.00   54
 27  \w     40.00  67.00   0.50    0.39    --  101.00 -59.00 -60.00   54
 28  \w     38.00 112.00   0.50    0.39    --  101.00 -87.00 -60.00  148
 29  \w    104.00 156.00   0.50    0.39    --  101.00 111.00-180.00  104
 30  \w     83.00 136.00   0.50    0.39    --  101.00  68.00 120.00  106
 31  \w     59.00 115.00   0.50    0.39    --  101.00-111.00 -60.00  112
 32  \w     54.00 114.00   0.50    0.39    --  101.00 -59.00 -90.00  120
 33  \w     95.00 157.00   0.50    0.39    --  101.00  93.00  90.00  124
 34  \w     81.00 131.00   0.50    0.39    --  101.00 -93.00  60.00  100
 35  \w     42.00 107.00   0.50    0.39    --  101.00-111.00-120.00  130
 36  \w     73.00 119.00   0.50    0.39    --  101.00 -59.00  60.00   92
 37  \w     89.00 141.00   0.50    0.39    --  101.00  68.00 -90.00  104
 38  \w     34.00  63.00   0.50    0.39    --  101.00 -93.00  60.00   58
 39  \w     77.00 157.00   0.50    0.39    --  101.00  77.00-120.00  160
 40  \w    132.00 157.00   0.50    0.39    --  101.00  59.00 150.00   50
 41  \w     76.00 125.00   0.50    0.39    --  101.00 133.00   0.00   98
 42  \w     84.00 117.00   0.50    0.39    --  101.00  59.00 150.00   66
 43  \w    116.00 154.00   0.50    0.39    --  101.00  77.00   0.00   76
 44  \w     63.00  94.00   0.50    0.39    --  101.00 -59.00-180.00   62
 45  \w     44.00 115.00   0.50    0.39    --  101.00-111.00 120.00  142
 46  \w     89.00 123.00   0.50    0.39    --  101.00-133.00  90.00   68
 47  \w     95.00 120.00   0.50    0.39    --  101.00  33.00   0.00   50
 48  \w     83.00 108.00   0.50    0.39    --  101.00  77.00   0.00   50
 49  \w     96.00 123.00   0.50    0.39    --  101.00 -68.00  90.00   54
 50  \w     40.00 112.00   0.50    0.39    --  101.00 -42.00-180.00  144
 51  \w     91.00 157.00   0.50    0.39    --  101.00  93.00 150.00  132
 52  \w     37.00  89.00   0.50    0.39    --  101.00 -77.00  30.00  104
 53  \w     91.00 117.00   0.50    0.39    --  101.00 -77.00  30.00   52
 54  \w     96.00 125.00   0.50    0.39    --  101.00 -87.00 150.00   58
 55  \w     37.00  63.00   0.50    0.39    --  101.00 -68.00  90.00   52
 56  \w     30.00  59.00   0.50    0.39    --  101.00 -17.00  60.00   58
 57  \w     92.00 143.00   0.50    0.39    --  101.00  33.00 -30.00  102
 58  \w    100.00 126.00   0.50    0.39    --  101.00  33.00  30.00   52
 59  \w    102.00 127.00   0.50    0.39    --  101.00  33.00  90.00   50
 60  \w     79.00 153.00   0.50    0.39    --  101.00  77.00-180.00  148
 61  \w     81.00 150.00   0.50    0.39    --  101.00 111.00 120.00  138
 62  \w     25.00  51.00   0.50    0.20    --   41.22  77.00 150.00   52
 63  \w    -38.00 -13.00   0.50    0.20    --    8.00 121.00 -64.64   50
 64  \w    -39.00 -14.00   0.50    0.20    --    8.00 123.00  62.16   50
 65  \w    -11.00  14.00   0.50    0.20    --   24.00 103.00  12.70   50
 66  \w     -3.00  22.00   0.50    0.20    --   28.00  95.00  68.38   50
 67  \w     -3.00  22.00   0.50    0.20    --   28.00  95.00-125.30   50
 68  \w     -3.00  22.00   0.50    0.20    --   28.00  94.00 167.13   50
 69  \w      4.00  29.00   0.50    0.20    --   32.00  88.00 -52.22   50
 70  \w      4.00  29.00   0.50    0.20    --   32.00  88.00 130.74   50
 71  \w     10.00  35.00   0.50    0.20    --   36.00  83.00 -19.42   50
 72  \w     11.00  36.00   0.50    0.20    --   36.00  81.00-120.43   50
 73  \w     11.00  36.00   0.50    0.20    --   36.00  84.00 130.34   50
 74  \w     15.00  40.00   0.50    0.20    --   40.00  80.00  14.89   50
[truncated: 2,317,943 more chars]
